# Supplementary material for: N-(3,5-Dichloro­phen­yl)-2,4-dimethyl­benzene­sulfonamide
Source: Acta Crystallogr Sect E Struct Rep Online. 2010 Apr 17;66(Pt 5):o1090. doi: 10.1107/S1600536810013504 (PMC2979206; doi:10.1107/S1600536810013504)
Supplement: Supplementary file 2 [file e-66-o1090-Isup2.hkl]

# 
# h,k,l, Fc-squared, Fo-squared, sigma(Fo-squared) and status flag 
# 
data_I
_shelx_title ' S76 C2/C' 
_shelx_refln_list_code          4 
_shelx_F_calc_maximum      388.27 
_exptl_crystal_F_000      1360.00 
_reflns_d_resolution_high  0.8378 
 
loop_ 
 _symmetry_equiv_pos_as_xyz 
 'x, y, z' 
 '-x, y, -z+1/2' 
 'x+1/2, y+1/2, z' 
 '-x+1/2, y+1/2, -z+1/2' 
 '-x, -y, -z' 
 'x, -y, z-1/2' 
 '-x+1/2, -y+1/2, -z' 
 'x+1/2, -y+1/2, z-1/2' 
 
_cell_length_a    23.0850 
_cell_length_b     8.1130 
_cell_length_c    16.5030 
_cell_angle_alpha  90.000 
_cell_angle_beta  102.030 
_cell_angle_gamma  90.000 
 
_shelx_F_squared_multiplier     1.000 
 
loop_ 
 _refln_index_h 
 _refln_index_k 
 _refln_index_l 
 _refln_F_squared_calc 
 _refln_F_squared_meas 
 _refln_F_squared_sigma 
 _refln_observed_status 
   2   0   0       84.74       94.34      5.10 o 
   4   0   0    10369.62    11480.47    451.88 o 
   6   0   0   106056.32   109361.30   4482.56 o 
   8   0   0    16610.36    17389.59    393.11 o 
  10   0   0       31.37       27.34      3.94 o 
  12   0   0    10045.76    12060.42     95.89 o 
  14   0   0       28.53       33.60      5.33 o 
  16   0   0     3935.74     4166.40     63.93 o 
  18   0   0      235.72      289.95     10.43 o 
  20   0   0     4310.23     4565.29     73.96 o 
  22   0   0       20.00       16.91      6.26 o 
  24   0   0      444.22      436.13     13.45 o 
  26   0   0        0.21       -2.78      4.40 o 
   1   1   0    28888.91    28912.59    908.81 o 
   3   1   0     2914.74     3033.45     54.15 o 
   5   1   0     1208.41     1353.33     30.72 o 
   7   1   0      629.41      908.27     50.60 o 
   9   1   0     2449.68     2647.65     68.92 o 
  11   1   0     1903.92     1539.79     22.69 o 
  13   1   0    10366.12    11728.99    318.97 o 
  15   1   0      139.66      214.98     60.60 o 
  17   1   0     1738.32     1932.30     68.55 o 
  19   1   0     1133.49     1137.48     29.13 o 
  21   1   0       70.15       65.83      6.14 o 
  23   1   0      242.69      229.64      9.73 o 
  25   1   0      111.14      126.72      5.31 o 
   0   2   0   114014.98   116437.80    585.40 o 
   2   2   0      934.38     1026.85     21.89 o 
   4   2   0       38.22       90.96      3.04 o 
   6   2   0     3320.94     3582.79    134.34 o 
   8   2   0    12342.50    12426.85    351.13 o 
  10   2   0     1417.55     1365.76     57.08 o 
  12   2   0       44.89       -0.36     12.86 o 
  14   2   0      587.32      740.61     16.23 o 
  16   2   0     1361.17     1379.18     78.61 o 
  18   2   0      110.87      105.32     11.01 o 
  20   2   0     1994.43     1926.60     88.68 o 
  22   2   0       54.98       70.88     10.54 o 
  24   2   0       29.04       35.85      3.92 o 
  26   2   0       11.17       20.01     13.09 o 
   1   3   0     5835.42     5228.40     45.35 o 
   3   3   0     9228.16     8943.77    152.48 o 
   5   3   0       17.17       33.58      1.91 o 
   7   3   0     6144.33     6368.50    173.59 o 
   9   3   0     7129.14     6626.43    191.58 o 
  11   3   0     1154.04     1113.43     50.41 o 
  13   3   0      431.74      430.18     18.43 o 
  15   3   0      167.28      276.47    101.16 o 
  17   3   0        0.78       -2.81      9.73 o 
  19   3   0     2316.23     2403.05     62.44 o 
  21   3   0       25.13        7.65      8.75 o 
  23   3   0      371.65      380.35     29.67 o 
  25   3   0      315.13      372.32     28.63 o 
   0   4   0     5119.67     3709.38   2382.96 o 
   2   4   0        6.04        5.60      2.21 o 
   4   4   0        5.06        2.18      3.85 o 
   6   4   0     1937.48     1958.80     66.44 o 
   8   4   0      677.24      616.39     49.27 o 
  10   4   0       20.21       20.66      8.64 o 
  12   4   0      797.60      715.14     36.01 o 
  14   4   0      337.06      408.05      8.92 o 
  16   4   0      905.88     1062.60     23.11 o 
  18   4   0        6.85        9.23      4.75 o 
  20   4   0     1639.16     1706.70     62.38 o 
  22   4   0        1.53        4.68      6.72 o 
  24   4   0       54.05       68.86      3.89 o 
   1   5   0      972.61      858.28    150.67 o 
   3   5   0       22.56        9.88      3.76 o 
   5   5   0     1217.54     1196.74     38.77 o 
   7   5   0      226.57      257.88      9.10 o 
   9   5   0        3.41       -2.20      6.64 o 
  11   5   0       17.86       37.43      9.75 o 
  13   5   0      493.99      506.78     43.58 o 
  15   5   0       46.43       56.55     14.02 o 
  17   5   0       20.01       20.93     10.89 o 
  19   5   0      101.97       90.57      7.65 o 
  21   5   0      199.63      200.21      5.77 o 
  23   5   0        0.27        8.38      3.40 o 
   0   6   0      738.93      694.34     15.66 o 
   2   6   0        6.45        6.88      2.41 o 
   4   6   0      397.82      296.61     55.66 o 
   6   6   0       14.95       17.41     13.99 o 
   8   6   0      104.60       93.78      8.92 o 
  10   6   0      550.30      534.96     40.61 o 
  12   6   0       35.98       39.02      5.70 o 
  14   6   0       58.83       62.28      6.49 o 
  16   6   0      121.15      137.68     13.56 o 
  18   6   0      503.97      528.94     11.63 o 
  20   6   0       42.42       38.73      4.01 o 
   1   7   0      627.77      533.96     89.66 o 
   3   7   0        0.52       -0.29      7.27 o 
   5   7   0      612.52      547.15    148.06 o 
   7   7   0      687.35      676.07     28.55 o 
   9   7   0       17.49       20.36      4.63 o 
  11   7   0        1.02        0.92      6.30 o 
  13   7   0      150.80      141.48      9.70 o 
  15   7   0        7.84       13.14      4.33 o 
  17   7   0       32.80       39.84      4.18 o 
   0   8   0      259.13      295.33    168.16 o 
   2   8   0      274.47      299.21      6.47 o 
   4   8   0       99.11       99.69     26.04 o 
   6   8   0       38.01       41.55     12.43 o 
   8   8   0      199.74      206.68      6.87 o 
  10   8   0      136.07      144.81      4.59 o 
  12   8   0        3.91       -3.52      5.65 o 
  14   8   0       64.93       65.98      3.56 o 
   1   9   0       67.07       70.07      3.65 o 
   3   9   0       79.76       74.83      3.73 o 
   5   9   0        3.01        1.26      3.72 o 
   7   9   0       68.73       75.39      3.33 o 
   9   9   0      133.57      121.69      5.19 o 
 -27   1   1        0.83        2.43      5.38 o 
 -25   1   1      307.73      298.02     14.60 o 
 -23   1   1        3.22        3.28      7.35 o 
 -21   1   1      164.41      178.72     14.14 o 
 -19   1   1     1193.36     1091.43     51.42 o 
 -17   1   1     1231.38     1129.99     88.92 o 
 -15   1   1      528.40      492.07     25.39 o 
 -13   1   1     2201.71     2105.51     28.37 o 
 -11   1   1     1186.85     1001.20     41.82 o 
  -9   1   1      832.25      948.52     21.03 o 
  -7   1   1      200.04      141.67      6.30 o 
  -5   1   1     2035.94     1975.87     14.03 o 
  -3   1   1      873.06      747.36      9.45 o 
  -1   1   1    11731.34    11587.05    337.74 o 
   1   1   1      917.39     1001.35     19.07 o 
   3   1   1     1338.11     1348.22     26.51 o 
   5   1   1    21061.32    21621.63    517.91 o 
   7   1   1      353.97      522.84     10.69 o 
   9   1   1     6965.45     7905.09    466.00 o 
  11   1   1     4136.23     4572.53    231.73 o 
  13   1   1     2281.92     1916.18   1231.29 o 
  15   1   1      308.37      399.98     16.69 o 
  17   1   1      358.90      191.49      6.72 o 
  19   1   1       70.26       76.76      6.00 o 
  21   1   1       85.72      100.63      5.47 o 
  23   1   1       30.21       32.77      5.68 o 
  25   1   1      108.25      107.65      5.07 o 
 -26   2   1        0.10        2.12      9.15 o 
 -24   2   1       42.20       32.67      4.01 o 
 -22   2   1      129.07      130.38      7.99 o 
 -20   2   1        5.56       28.61     25.95 o 
 -18   2   1      210.21      201.29      7.61 o 
 -16   2   1        0.44        4.94      8.34 o 
 -14   2   1       15.07      134.96     76.11 o 
 -12   2   1      104.62      163.69     24.91 o 
 -10   2   1     5267.50     5551.66    166.35 o 
  -8   2   1      159.79      176.96      3.33 o 
  -6   2   1      712.07      695.59     22.74 o 
  -4   2   1    68076.05    62254.95   2911.14 o 
  -2   2   1      916.39      928.01     24.74 o 
   0   2   1    48964.45    50510.54    627.96 o 
   2   2   1    11690.25    10846.33    373.66 o 
   4   2   1        7.47      122.74     47.97 o 
   6   2   1    10777.94     9780.96    487.10 o 
   8   2   1       66.22       73.79      2.74 o 
  10   2   1     2122.94     1991.05     92.49 o 
  12   2   1     2404.00     2334.27     36.78 o 
  14   2   1      214.64      526.77    480.11 o 
  16   2   1     1433.54     1413.73     58.53 o 
  18   2   1        5.40        0.53      8.76 o 
  20   2   1      123.16      132.90     11.93 o 
  22   2   1       14.55        2.43      7.88 o 
  24   2   1       46.10       52.72      9.38 o 
  26   2   1        0.01       -4.81      4.81 o 
 -25   3   1       31.25       35.36      3.44 o 
 -23   3   1      135.26      126.99      7.65 o 
 -21   3   1      258.19      228.34     12.40 o 
 -19   3   1      426.49      440.01     17.16 o 
 -17   3   1     1215.03     1223.22    101.45 o 
 -15   3   1     1288.47     1327.20     27.29 o 
 -13   3   1     3065.83     3056.88     67.92 o 
 -11   3   1      144.27      122.49      5.66 o 
  -9   3   1     2276.68     2254.86     66.92 o 
  -7   3   1     8572.71     9481.68    358.37 o 
  -5   3   1     2407.17     2340.81    413.67 o 
  -3   3   1     1086.17      778.19    138.94 o 
  -1   3   1      880.70      923.06     75.47 o 
   1   3   1     3034.68     2663.46    476.90 o 
   3   3   1      642.11      523.30     92.25 o 
   5   3   1       18.12       11.28      4.33 o 
   7   3   1      316.19      227.01     58.79 o 
   9   3   1     1413.51     1389.00     74.91 o 
  11   3   1     1024.91     1114.58    308.78 o 
  13   3   1      480.89      383.44     46.61 o 
  15   3   1     1323.19     1314.79     70.36 o 
  17   3   1      241.59      247.86     24.34 o 
  19   3   1     2488.80     2407.59     46.06 o 
  21   3   1      152.36      165.70      6.39 o 
  23   3   1       59.69       61.31      4.68 o 
  25   3   1      223.09      230.42      8.11 o 
 -24   4   1       28.84       24.48      7.07 o 
 -22   4   1       99.35       97.05      5.91 o 
 -20   4   1        4.34        8.52      8.87 o 
 -18   4   1     1016.63     1047.64     35.74 o 
 -16   4   1      146.74      130.89     12.05 o 
 -14   4   1      276.96      270.07     10.89 o 
 -12   4   1     1851.62     1650.97     76.45 o 
 -10   4   1      137.19       90.11      5.73 o 
  -8   4   1     3652.35     3549.07    212.34 o 
  -6   4   1     2016.44     1826.21     81.61 o 
  -4   4   1     2075.32     1867.50    328.39 o 
  -2   4   1      903.22      686.09    123.03 o 
   0   4   1      557.40      494.43     86.76 o 
   2   4   1     1618.93     1466.45    272.47 o 
   4   4   1     1960.45     1993.88     72.95 o 
   6   4   1     1238.20     1193.13     41.52 o 
   8   4   1      749.72      546.96    151.63 o 
  10   4   1       73.20       78.93     18.97 o 
  12   4   1      317.96      353.89     13.62 o 
  14   4   1     1927.64     1863.53     32.89 o 
  16   4   1     1277.11     1210.12     54.21 o 
  18   4   1      109.91      110.85      7.76 o 
  20   4   1        6.13        9.49      8.75 o 
  22   4   1      123.27      130.89      6.37 o 
  24   4   1       78.07       90.11      4.22 o 
 -23   5   1      179.01      219.04      7.88 o 
 -21   5   1       70.05       56.07      6.84 o 
 -19   5   1      159.95      184.33      6.29 o 
 -17   5   1       60.14       62.61      5.24 o 
 -15   5   1      180.16      201.97      6.96 o 
 -13   5   1     1569.63     1360.22     87.83 o 
 -11   5   1       20.33       21.18      9.58 o 
  -9   5   1     3603.20     3733.50    206.04 o 
  -7   5   1     2456.63     2552.20     70.01 o 
  -5   5   1     1662.45     1582.31     54.25 o 
  -3   5   1     3505.95     3430.79     52.66 o 
  -1   5   1     2982.00     2970.07    192.04 o 
   1   5   1      179.32      451.45    428.95 o 
   3   5   1       19.50       34.26      6.33 o 
   5   5   1     1195.32     1044.49     73.93 o 
   7   5   1      930.45      916.02     49.49 o 
   9   5   1       18.79       17.11      5.89 o 
  11   5   1       60.61       93.22     15.53 o 
  13   5   1      599.60      530.28     40.58 o 
  15   5   1     1647.50     1914.89     82.24 o 
  17   5   1       56.71       47.77      5.24 o 
  19   5   1      793.47      780.51     55.45 o 
  21   5   1       61.20       59.32      4.22 o 
 -20   6   1      189.20      258.83     12.63 o 
 -18   6   1      173.12      144.55      5.74 o 
 -16   6   1       13.35       30.67      4.28 o 
 -14   6   1       20.17       35.56      6.03 o 
 -12   6   1      606.14      585.94     35.88 o 
 -10   6   1     1718.22     1310.56    394.75 o 
  -8   6   1     1697.75     1714.59     27.02 o 
  -6   6   1      114.76      108.92      7.43 o 
  -4   6   1     4689.31     4703.73    121.71 o 
  -2   6   1     4814.61     4590.21     38.61 o 
   0   6   1     3533.41     3280.45     32.44 o 
   2   6   1        0.01       -0.69      5.84 o 
   4   6   1     2152.81     2065.13    113.64 o 
   6   6   1     2184.93     2265.08    124.06 o 
   8   6   1      548.92      500.63     27.01 o 
  10   6   1       19.36       33.10     10.16 o 
  12   6   1      948.00     1014.99     80.33 o 
  14   6   1      833.92      813.76     68.38 o 
  16   6   1     1317.95     1450.98     55.50 o 
  18   6   1       70.58       96.42     11.47 o 
  20   6   1       22.92       21.96      3.66 o 
 -17   7   1        3.27        6.03      4.75 o 
 -15   7   1      200.61      252.90     15.85 o 
 -13   7   1      146.43      110.32      6.39 o 
 -11   7   1        2.56       -7.22      7.22 o 
  -9   7   1      830.28      674.07    191.30 o 
  -7   7   1      129.62      151.86      4.95 o 
  -5   7   1       34.34       39.92      4.32 o 
  -3   7   1      830.94      768.12     16.67 o 
  -1   7   1     4053.73     3842.50     48.21 o 
   1   7   1      547.44      877.17    556.02 o 
   3   7   1      182.88      174.44      5.59 o 
   5   7   1     2359.35     2321.65     89.24 o 
   7   7   1     1086.62     1076.60     34.21 o 
   9   7   1      565.85      561.91     31.42 o 
  11   7   1      345.48      353.13     96.80 o 
  13   7   1      561.36      533.30     38.28 o 
  15   7   1       44.06       56.77      4.04 o 
  17   7   1       43.07       60.97     13.55 o 
 -14   8   1      106.20      116.54      3.65 o 
 -12   8   1      127.28      120.71      4.10 o 
 -10   8   1      144.66      142.03      6.01 o 
  -8   8   1        3.23        4.19      4.91 o 
  -6   8   1      253.00      249.06      6.11 o 
  -4   8   1      627.45      578.29     10.29 o 
  -2   8   1      507.30      474.16    127.84 o 
   0   8   1       61.36       67.12      8.94 o 
   2   8   1       33.38       34.48     10.31 o 
   4   8   1      100.21       92.25      4.71 o 
   6   8   1      146.35      144.68      4.90 o 
   8   8   1       19.33       23.24      4.22 o 
  10   8   1       16.28       18.18      3.89 o 
  12   8   1        4.58       -0.26      6.11 o 
  14   8   1        5.19       -4.72      5.07 o 
  -9   9   1      193.72      156.59      4.14 o 
  -7   9   1       26.00       27.14      3.07 o 
  -5   9   1      165.61      158.70      4.27 o 
  -3   9   1      316.54      283.49     76.28 o 
  -1   9   1      285.41      257.31      5.31 o 
   1   9   1        0.06       -0.87      8.48 o 
   3   9   1        0.15        2.24      4.97 o 
   5   9   1      106.07       96.70      4.61 o 
   7   9   1      270.18      260.04      9.41 o 
   9   9   1       36.92       37.00      3.57 o 
 -26   0   2      384.12      396.00     12.29 o 
 -24   0   2      125.79      122.58      6.95 o 
 -22   0   2      347.69      308.77     10.20 o 
 -20   0   2      441.61      410.14     12.52 o 
 -18   0   2     3969.70     3662.80     61.58 o 
 -16   0   2     4851.89     4245.87     62.17 o 
 -14   0   2     6805.28     7222.33     77.02 o 
 -12   0   2     1751.01     1716.75     32.80 o 
 -10   0   2    15171.20    15115.15     98.21 o 
  -8   0   2    22518.50    21093.56    852.41 o 
  -6   0   2    15772.29    17014.12    710.09 o 
  -4   0   2    72015.66    69686.17   4884.11 o 
  -2   0   2    21933.30    21660.64   1067.23 o 
   0   0   2     2100.14     2114.83     66.75 o 
   2   0   2     2208.63     2252.88     98.92 o 
   4   0   2   150695.11   154400.39   3215.03 o 
   6   0   2   150755.88   160830.14   5272.83 o 
   8   0   2    15347.98    17615.86    285.35 o 
  10   0   2     3643.48     5234.08     59.12 o 
  12   0   2    28844.71    32095.88    189.84 o 
  14   0   2     1184.32     1302.63     36.92 o 
  16   0   2       18.89        7.65      4.40 o 
  18   0   2       46.11       12.28     14.60 o 
  20   0   2      930.11     1001.00     29.93 o 
  22   0   2       83.22       87.59      7.41 o 
  24   0   2       65.98       71.83      7.41 o 
  26   0   2       63.10       66.04      4.87 o 
 -27   1   2        1.00        4.40      5.24 o 
 -25   1   2      404.31      416.35     26.43 o 
 -23   1   2       65.30       62.71      4.87 o 
 -21   1   2      620.86      659.75     18.21 o 
 -19   1   2     2751.23     2544.48     56.67 o 
 -17   1   2      314.86      291.33     14.95 o 
 -15   1   2     3225.46     2676.76    127.96 o 
 -13   1   2    10679.67    11563.88    262.10 o 
 -11   1   2      415.80      526.98     11.48 o 
  -9   1   2     4257.67     4836.24     52.84 o 
  -7   1   2        1.11       13.59      3.61 o 
  -5   1   2    39884.40    38668.96    786.92 o 
  -3   1   2    14559.32    15593.66    211.89 o 
  -1   1   2    13599.89    13815.90    147.93 o 
   1   1   2    11812.66    11762.34    258.40 o 
   3   1   2    30769.82    29697.75   1443.50 o 
   5   1   2     8569.51     8596.93    279.60 o 
   7   1   2     5669.71     5889.58    195.42 o 
   9   1   2    24852.69    26630.52   1238.06 o 
  11   1   2      615.25      931.86     56.26 o 
  13   1   2       88.99       98.90      5.07 o 
  15   1   2     2168.93     2376.85    197.81 o 
  17   1   2       65.55       24.57     21.20 o 
  19   1   2        4.60       17.39      4.91 o 
  21   1   2       88.99       93.79      5.98 o 
  23   1   2      869.02      932.47     38.63 o 
  25   1   2       57.63       64.10      3.92 o 
 -26   2   2       59.33       77.45      4.75 o 
 -24   2   2      372.73      374.92     13.79 o 
 -22   2   2      175.29      199.53      6.46 o 
 -20   2   2     1702.36     1710.89     43.68 o 
 -18   2   2     1767.89     1889.80     32.95 o 
 -16   2   2     7949.35     8135.26    252.30 o 
 -14   2   2      192.18      182.84      9.39 o 
 -12   2   2     5997.40     6346.00    269.85 o 
 -10   2   2       60.44       76.74      6.18 o 
  -8   2   2      562.03      381.90      6.74 o 
  -6   2   2     1982.53     1907.88     62.78 o 
  -4   2   2      189.48      135.99      4.52 o 
  -2   2   2    15616.29    15920.48    329.49 o 
   0   2   2    79435.82    81781.13   1914.02 o 
   2   2   2    32615.77    33841.59    767.45 o 
   4   2   2    13384.18    12769.21    576.17 o 
   6   2   2        6.87       89.95     34.29 o 
   8   2   2      127.79      155.95      9.89 o 
  10   2   2       54.19       44.46      3.16 o 
  12   2   2      820.97      678.95     14.44 o 
  14   2   2     2524.64     2680.68     63.30 o 
  16   2   2       59.24       41.81      4.67 o 
  18   2   2      779.57      611.87    352.72 o 
  20   2   2     1215.85     1327.81     37.96 o 
  22   2   2       53.95       47.36      7.53 o 
  24   2   2        1.56       -2.58      6.79 o 
 -25   3   2       33.82       30.51      3.66 o 
 -23   3   2      420.12      434.29     15.07 o 
 -21   3   2        1.17        4.27      7.85 o 
 -19   3   2        8.07       16.77      4.33 o 
 -17   3   2     1233.85     1054.57     43.76 o 
 -15   3   2      552.57      552.66     11.82 o 
 -13   3   2    10847.83    11319.81    343.25 o 
 -11   3   2     2636.82     2519.01    105.30 o 
  -9   3   2       25.33       49.81      3.06 o 
  -7   3   2     7925.11     7958.89    246.71 o 
  -5   3   2     7338.05     6804.56    247.83 o 
  -3   3   2      753.86      732.33     12.25 o 
  -1   3   2     6019.63     6584.95     85.41 o 
   1   3   2    17833.78    17969.04    283.95 o 
   3   3   2       38.85       41.52      8.33 o 
   5   3   2       16.68       17.11      3.95 o 
   7   3   2      744.47      845.61     22.44 o 
   9   3   2      199.86      200.53     11.24 o 
  11   3   2      124.27      120.00     10.33 o 
  13   3   2      204.14      212.94     15.06 o 
  15   3   2     7343.29     7306.90    390.91 o 
  17   3   2      165.02      145.74      6.71 o 
  19   3   2      465.34      422.09     14.03 o 
  21   3   2      626.15      637.57     19.37 o 
  23   3   2      133.83      157.98     14.02 o 
 -24   4   2      264.76      308.03      6.46 o 
 -22   4   2       14.83       17.81      4.16 o 
 -20   4   2      137.25      121.51     13.44 o 
 -18   4   2      451.30      540.76     11.94 o 
 -16   4   2     2064.21     2145.58     35.82 o 
 -14   4   2     1074.31     1055.41     21.01 o 
 -12   4   2     3692.17     2912.24   1047.10 o 
 -10   4   2        8.80       33.98      4.73 o 
  -8   4   2     2865.88     3016.18    109.69 o 
  -6   4   2     2727.69     3025.20    112.26 o 
  -4   4   2       48.96       92.94     19.40 o 
  -2   4   2      368.55      244.02      5.79 o 
   0   4   2    19023.19    18382.78    299.33 o 
   2   4   2     2652.44     2522.49     53.01 o 
   4   4   2      146.17       82.05      3.38 o 
   6   4   2       75.10       57.45      3.10 o 
   8   4   2       85.48      120.97      6.06 o 
  10   4   2      145.29      192.36     10.54 o 
  12   4   2        3.50       -6.57      6.57 o 
  14   4   2      200.18      231.74     15.76 o 
  16   4   2      270.46      286.19     30.25 o 
  18   4   2     1661.33     1624.37     62.26 o 
  20   4   2      401.57      457.03     13.45 o 
  22   4   2       33.22       47.37      4.12 o 
 -23   5   2       11.66        8.93      4.28 o 
 -21   5   2       81.27       69.86      4.26 o 
 -19   5   2       77.61      114.21      5.24 o 
 -17   5   2        2.13        3.58      4.34 o 
 -15   5   2        7.07       24.71      7.65 o 
 -13   5   2      211.83      206.71     11.63 o 
 -11   5   2        0.17       25.32      8.42 o 
  -9   5   2      151.14      174.50     29.88 o 
  -7   5   2       43.04       52.75      3.48 o 
  -5   5   2      389.45      340.94     11.50 o 
  -3   5   2        5.34       20.23      6.92 o 
  -1   5   2      663.64      704.55     35.43 o 
   1   5   2     1010.29      951.85     24.53 o 
   3   5   2       33.90       60.66      6.07 o 
   5   5   2       29.72       40.92      3.97 o 
   7   5   2      260.89      247.06     18.53 o 
   9   5   2      517.60      478.47     15.77 o 
  11   5   2       33.07       57.53      6.30 o 
  13   5   2       12.91       15.39      4.72 o 
  15   5   2        0.50        5.17      7.18 o 
  17   5   2      322.84      373.67     37.32 o 
  19   5   2       55.29       95.53      7.76 o 
  21   5   2       17.45       24.79      3.73 o 
 -20   6   2       91.14      103.51      4.75 o 
 -18   6   2       13.02        6.49      7.45 o 
 -16   6   2       17.78       13.58      5.75 o 
 -14   6   2       65.74       82.65      4.30 o 
 -12   6   2        3.92       10.90      4.91 o 
 -10   6   2      492.01      418.00     17.39 o 
  -8   6   2      221.59      205.62     13.81 o 
  -6   6   2      194.16      201.92      5.22 o 
  -4   6   2     1703.83     1590.92     24.10 o 
  -2   6   2       71.89       91.75      6.59 o 
   0   6   2     2147.48     1928.16     58.67 o 
   2   6   2     1295.60     1230.58     38.27 o 
   4   6   2       75.96       68.88     16.37 o 
   6   6   2        1.33        0.30      7.43 o 
   8   6   2      147.38      132.06      9.77 o 
  10   6   2       93.56       92.76      4.93 o 
  12   6   2        2.83        3.89      8.69 o 
  14   6   2        0.88        2.06      7.26 o 
  16   6   2      186.74      176.24     11.47 o 
  18   6   2      482.83      542.86     18.78 o 
  20   6   2       95.15      118.00      4.91 o 
 -19   7   2       36.88       40.78      4.40 o 
 -17   7   2       28.58       35.68      3.89 o 
 -15   7   2        0.51       -3.26      5.99 o 
 -13   7   2        5.32        2.75      3.57 o 
 -11   7   2       32.11       27.10      3.68 o 
  -9   7   2       83.09       86.86      4.67 o 
  -7   7   2      102.73      113.56      4.99 o 
  -5   7   2        1.42        5.13      4.64 o 
  -3   7   2      243.22      242.60      6.28 o 
  -1   7   2      797.20      732.20     14.98 o 
   1   7   2        3.03       -2.06      6.90 o 
   3   7   2        0.27       -3.58      7.51 o 
   5   7   2      378.81      371.41     95.23 o 
   7   7   2      346.04      310.13     21.70 o 
   9   7   2       18.61       12.37      4.83 o 
  11   7   2      428.25      418.70     20.82 o 
  13   7   2       36.03       43.99      5.63 o 
  15   7   2        1.96       -4.40      4.40 o 
  17   7   2       14.14       23.16      4.01 o 
 -14   8   2       22.66       29.40      2.63 o 
 -12   8   2      108.49      112.44      4.76 o 
 -10   8   2      149.66      164.98      8.68 o 
  -8   8   2        8.19        9.70      4.26 o 
  -6   8   2      211.39      211.16      6.88 o 
  -4   8   2      414.36      409.17      7.19 o 
  -2   8   2        9.36        8.59      8.41 o 
   0   8   2        5.76        3.54      3.68 o 
   2   8   2      419.63      422.01      7.53 o 
   4   8   2      277.56      291.90     13.95 o 
   6   8   2      130.27      140.44     36.10 o 
   8   8   2        9.95        9.51      4.96 o 
  10   8   2        8.73        1.28      6.19 o 
  12   8   2      215.84      236.26     12.55 o 
  14   8   2      111.52      127.40     10.69 o 
  -9   9   2       47.05       43.16      4.74 o 
  -7   9   2       29.54       38.30     10.99 o 
  -5   9   2      277.72      298.53      7.48 o 
  -3   9   2      106.42      106.47      5.92 o 
  -1   9   2       19.12       18.33      8.46 o 
   1   9   2       67.19       84.54      3.70 o 
   3   9   2      222.93      220.71     10.78 o 
   5   9   2       57.11       51.20      3.77 o 
   7   9   2        9.89       17.21      2.68 o 
 -27   1   3       10.28       11.72      5.21 o 
 -25   1   3      295.92      282.28     10.66 o 
 -23   1   3      564.61      501.69     10.58 o 
 -21   1   3        3.41       -1.23      7.84 o 
 -19   1   3     1947.09     1441.76    901.50 o 
 -17   1   3      306.79      265.98     13.33 o 
 -15   1   3      123.32       86.38      4.59 o 
 -13   1   3      555.27      449.97     12.18 o 
 -11   1   3     3997.29     3591.75     33.32 o 
  -9   1   3      646.71      575.42      9.18 o 
  -7   1   3      285.36      247.47     13.25 o 
  -5   1   3     5820.90     5454.88    205.16 o 
  -3   1   3     2788.52     3459.44     54.42 o 
  -1   1   3    16370.86    17032.81    582.67 o 
   1   1   3      142.50      203.33      7.83 o 
   3   1   3      238.68      298.44     16.70 o 
   5   1   3    18280.16    19440.43   1083.24 o 
   7   1   3      173.70      266.98     16.86 o 
   9   1   3       37.58       35.64      4.32 o 
  11   1   3     8443.68     9790.25    168.20 o 
  13   1   3       21.29       34.47      7.18 o 
  15   1   3      452.69      531.32     10.72 o 
  17   1   3     1086.58     1209.40     26.00 o 
  19   1   3      576.57      625.65     16.35 o 
  21   1   3      288.99      294.30     10.31 o 
  23   1   3      284.00      286.73      7.26 o 
  25   1   3       99.78      104.55      5.56 o 
 -26   2   3       31.88       30.34      3.36 o 
 -24   2   3       14.08       20.65      3.44 o 
 -22   2   3       90.92       88.66      8.23 o 
 -20   2   3      110.02       68.99     43.10 o 
 -18   2   3      698.54      740.45     15.41 o 
 -16   2   3       44.49       72.88     10.77 o 
 -14   2   3     2918.31     2999.19     53.81 o 
 -12   2   3      455.70      414.91     41.97 o 
 -10   2   3     3198.29     3325.99    111.54 o 
  -8   2   3     3836.19     3734.49     26.02 o 
  -6   2   3     2177.72     2444.57     38.94 o 
  -4   2   3     3257.97     2760.79     39.61 o 
  -2   2   3     4544.71     4272.18     32.10 o 
   0   2   3    23575.63    24060.53    426.46 o 
   2   2   3    12191.00    11025.05    385.37 o 
   4   2   3      316.46      407.72     25.06 o 
   6   2   3     2949.76     2878.98    197.14 o 
   8   2   3     4078.36     3624.59    157.31 o 
  10   2   3       64.86       54.09      7.29 o 
  12   2   3      803.99      761.64     16.57 o 
  14   2   3       56.45       75.86      5.51 o 
  16   2   3        9.33       12.11      5.68 o 
  18   2   3      631.54      625.56     13.04 o 
  20   2   3      200.70      197.63     20.74 o 
  22   2   3      189.52      191.81     14.37 o 
  24   2   3       16.30        7.56      6.95 o 
 -25   3   3      285.67      303.64     14.49 o 
 -23   3   3       90.66      102.77      6.49 o 
 -21   3   3        0.64       13.77      5.34 o 
 -19   3   3      506.38      544.37     11.88 o 
 -17   3   3      787.99      731.37     21.11 o 
 -15   3   3     1730.26     1840.47     34.16 o 
 -13   3   3     2924.76     3066.20    108.55 o 
 -11   3   3      616.50      642.55     33.57 o 
  -9   3   3    14030.81    14902.87    601.05 o 
  -7   3   3      968.13      982.60     28.59 o 
  -5   3   3       40.86       36.96      2.26 o 
  -3   3   3     6439.67     7010.66    103.26 o 
  -1   3   3    32436.30    34230.26     84.94 o 
   1   3   3      184.86      164.15      4.75 o 
   3   3   3      251.62      168.70      5.14 o 
   5   3   3        1.08        1.09      3.13 o 
   7   3   3      138.77      104.88      5.32 o 
   9   3   3       59.12       76.85      3.66 o 
  11   3   3      464.35      563.47     36.56 o 
  13   3   3      235.45      310.94      7.68 o 
  15   3   3       85.06      106.21     11.47 o 
  17   3   3      163.39      160.39      7.12 o 
  19   3   3      514.62      488.18     20.52 o 
  21   3   3       74.15       99.80      9.73 o 
  23   3   3      200.68      153.82      5.29 o 
 -24   4   3        7.79       -4.56      9.50 o 
 -22   4   3      134.80      124.83      5.31 o 
 -20   4   3      498.19      486.48     10.08 o 
 -18   4   3      437.70      423.88      9.40 o 
 -16   4   3     1409.98     1358.99     44.47 o 
 -14   4   3      620.26      655.16     15.42 o 
 -12   4   3      400.18      424.51     21.97 o 
 -10   4   3     1077.39     1028.94     53.23 o 
  -8   4   3        9.77       15.58      3.45 o 
  -6   4   3      782.11      528.93    148.92 o 
  -4   4   3     3221.56     3266.28    572.97 o 
  -2   4   3     2957.11     3063.34    510.09 o 
   0   4   3    16557.11    15189.16    188.04 o 
   2   4   3     1517.80     1713.20     45.15 o 
   4   4   3     4411.28     4180.98    153.49 o 
   6   4   3      239.69      260.36     12.74 o 
   8   4   3      326.43      359.34    102.84 o 
  10   4   3      605.66      666.13     46.74 o 
  12   4   3        0.41       -4.24      6.54 o 
  14   4   3      470.81      481.64     39.30 o 
  16   4   3      579.68      602.97     13.14 o 
  18   4   3      688.97      755.99     15.54 o 
  20   4   3      529.47      531.52     26.78 o 
  22   4   3      102.76      126.26     14.37 o 
 -23   5   3       34.44       37.44      3.73 o 
 -21   5   3        0.43       -7.20      7.20 o 
 -19   5   3      118.56      130.95      5.90 o 
 -17   5   3     1586.13     1614.91     30.47 o 
 -15   5   3      316.14      244.35     11.13 o 
 -13   5   3      808.46      862.16     61.22 o 
 -11   5   3       22.75       38.10      3.81 o 
  -9   5   3     3884.68     3587.13    135.59 o 
  -7   5   3       16.79        9.76      9.28 o 
  -5   5   3       21.65       28.61      8.06 o 
  -3   5   3     1240.65      673.79    325.74 o 
  -1   5   3     7606.31     6646.38   1402.52 o 
   1   5   3     2269.08     1953.35     48.50 o 
   3   5   3     1178.43     1201.19     44.16 o 
   5   5   3      251.72      245.59     16.20 o 
   7   5   3       65.75       57.95      3.45 o 
   9   5   3       25.59       16.04      4.76 o 
  11   5   3     1708.77     1345.12    409.01 o 
  13   5   3       46.49       51.89      4.59 o 
  15   5   3       59.53       18.15     16.22 o 
  17   5   3      427.41      400.21     53.44 o 
  19   5   3      638.67      742.84     43.61 o 
  21   5   3      159.87      177.86     13.21 o 
 -20   6   3       76.79       95.12      4.41 o 
 -18   6   3      370.84      348.43      7.37 o 
 -16   6   3      742.63      809.76     16.72 o 
 -14   6   3      711.53      640.26     25.95 o 
 -12   6   3      138.70      127.97      4.95 o 
 -10   6   3       56.32       61.72      4.28 o 
  -8   6   3      766.99      715.80     70.01 o 
  -6   6   3      599.51      521.73      8.74 o 
  -4   6   3      197.65      142.25     24.08 o 
  -2   6   3        8.32       13.99      3.79 o 
   0   6   3     4896.80     4437.37     97.43 o 
   2   6   3     4293.65     4304.39    184.61 o 
   4   6   3     1719.82     1487.86     86.35 o 
   6   6   3      233.16      250.44     13.63 o 
   8   6   3     1306.68     1249.77     98.09 o 
  10   6   3      953.06      664.27    426.59 o 
  12   6   3      735.61      786.85     65.22 o 
  14   6   3       59.39       75.42     11.00 o 
  16   6   3      359.41      440.53     27.82 o 
  18   6   3      299.67      345.30     11.94 o 
 -19   7   3       58.71       73.75      3.92 o 
 -17   7   3      445.48      451.52      9.59 o 
 -15   7   3      369.34      363.73     12.30 o 
 -13   7   3      161.24      168.47      4.81 o 
 -11   7   3        0.31       -1.10      5.98 o 
  -9   7   3     1563.50     1352.91    413.65 o 
  -7   7   3       61.21       52.47      4.37 o 
  -5   7   3      162.26      173.76     45.02 o 
  -3   7   3       75.76       90.89      8.07 o 
  -1   7   3      206.17      762.02    817.38 o 
   1   7   3      468.13      876.91    810.75 o 
   3   7   3     1197.77     1092.16     31.69 o 
   5   7   3      449.24      455.42     21.84 o 
   7   7   3        1.11       13.01      3.54 o 
   9   7   3      547.12      491.33    139.97 o 
  11   7   3      836.70      901.89    259.30 o 
  13   7   3       70.11       91.79      9.18 o 
  15   7   3      432.37      494.68     44.96 o 
  17   7   3      125.26      120.28      4.65 o 
 -14   8   3        3.96        5.10      2.55 o 
 -12   8   3       15.23       13.72      4.68 o 
 -10   8   3      128.68      127.50     33.80 o 
  -8   8   3      336.89      343.41      7.35 o 
  -6   8   3       34.56       31.21      9.60 o 
  -4   8   3       35.79       26.03     12.53 o 
  -2   8   3      407.17      382.31     97.48 o 
   0   8   3      809.12      696.24     20.43 o 
   2   8   3      697.97      635.35    177.09 o 
   4   8   3        0.74       -0.45      6.17 o 
   6   8   3       35.73       36.08      5.39 o 
   8   8   3      208.37      176.74     53.02 o 
  10   8   3       14.91       28.87      7.51 o 
  12   8   3       88.43       93.81     24.42 o 
  -9   9   3      272.72      268.08      4.88 o 
  -7   9   3      100.37      106.80      3.78 o 
  -5   9   3       34.12       24.75      3.32 o 
  -3   9   3       48.54       44.36     12.80 o 
  -1   9   3      116.48      113.80      8.31 o 
   1   9   3      239.71      231.50      9.98 o 
   3   9   3      112.69      102.37     27.21 o 
   5   9   3       22.55       28.40      4.84 o 
   7   9   3        2.86        5.83      3.29 o 
 -26   0   4      185.82      190.97      6.95 o 
 -24   0   4      299.11      220.21      8.34 o 
 -22   0   4       21.52        6.95      4.87 o 
 -20   0   4     1649.73     1725.15     44.60 o 
 -18   0   4    12255.69    11308.44    112.58 o 
 -16   0   4     2715.22     2284.43     46.10 o 
 -14   0   4    16510.97       -6.93      8.37 o 
 -12   0   4     4889.90     4311.85     54.79 o 
 -10   0   4      171.96      248.23      7.88 o 
  -8   0   4    13152.49    13754.26    834.37 o 
  -6   0   4     4195.22     4042.05    316.52 o 
  -4   0   4    14725.29    14253.76    887.91 o 
  -2   0   4    50122.62    45571.23   3240.03 o 
   0   0   4     5643.17     5130.59    182.90 o 
   2   0   4    71562.57    65501.31   8364.47 o 
   4   0   4     1070.89      656.94     38.13 o 
   6   0   4     5797.82     6831.65    525.27 o 
   8   0   4     9243.84     9948.41    859.37 o 
  10   0   4    20800.09    25408.23    170.24 o 
  12   0   4     1162.81     1461.01     40.40 o 
  14   0   4     4412.08     5526.95     84.76 o 
  16   0   4     7082.28     8696.08    114.88 o 
  18   0   4     9213.03    10081.00    125.12 o 
  20   0   4      152.22      179.60      9.96 o 
  22   0   4       27.54       23.86      6.02 o 
  24   0   4      317.25      316.21      9.27 o 
 -27   1   4        6.87        7.19      2.61 o 
 -25   1   4      117.89      129.30      7.42 o 
 -23   1   4      203.76      152.01      9.85 o 
 -21   1   4      136.41      125.60      5.65 o 
 -19   1   4      892.60      930.33     47.22 o 
 -17   1   4     2762.75     2662.12     53.08 o 
 -15   1   4       43.60       85.50     53.06 o 
 -13   1   4    10832.27    10207.49    175.66 o 
 -11   1   4     1279.07     1491.06    129.07 o 
  -9   1   4    24610.23    23040.95    995.40 o 
  -7   1   4     5923.93     6128.95    315.02 o 
  -5   1   4     8679.80    10089.86    347.53 o 
  -3   1   4      107.14      117.45     12.88 o 
  -1   1   4    23369.49    22038.02    544.24 o 
   1   1   4     5842.90     5726.95    254.71 o 
   3   1   4     9625.12     9677.16    524.91 o 
   5   1   4      678.13      495.38     25.43 o 
   7   1   4    10532.85    10595.95    671.66 o 
   9   1   4      525.90     1178.93    366.12 o 
  11   1   4       55.14      126.38     33.13 o 
  13   1   4     1072.86     1298.82     46.78 o 
  15   1   4     7557.77     8093.06    219.68 o 
  17   1   4        1.38       -9.09     11.05 o 
  19   1   4     1927.71     2155.13    108.31 o 
  21   1   4      364.44      375.09     19.94 o 
  23   1   4        7.28       -2.66      7.04 o 
  25   1   4       39.89       37.79      4.40 o 
 -26   2   4      126.37      149.04      4.42 o 
 -24   2   4      316.05      307.26      6.80 o 
 -22   2   4       14.61       22.86     11.24 o 
 -20   2   4       27.69       18.57      4.34 o 
 -18   2   4     5737.53     5766.32    126.31 o 
 -16   2   4      667.33      825.51    327.75 o 
 -14   2   4       35.98       25.83      3.36 o 
 -12   2   4     2585.38     2193.64    369.02 o 
 -10   2   4     6842.85     6343.58    153.34 o 
  -8   2   4     3272.50     3514.31     41.09 o 
  -6   2   4      239.04      181.40     11.28 o 
  -4   2   4    29001.24    30021.28    215.55 o 
  -2   2   4      452.72      481.67     14.23 o 
   0   2   4      112.55      175.76      5.33 o 
   2   2   4     5878.69     5641.76    238.68 o 
   4   2   4      286.43      330.45     20.74 o 
   6   2   4       38.08       77.07      5.95 o 
   8   2   4     3760.98     4148.57    194.37 o 
  10   2   4     2851.01     2694.76    178.02 o 
  12   2   4      307.48      345.55      7.52 o 
  14   2   4        2.85        6.82      8.26 o 
  16   2   4     1118.76     1227.98     33.54 o 
  18   2   4     3187.33     3454.90     48.62 o 
  20   2   4       15.00       26.14      4.84 o 
  22   2   4       66.16       67.85      7.76 o 
  24   2   4      262.33      292.72      6.15 o 
 -25   3   4       54.01       63.23      3.85 o 
 -23   3   4      128.15      155.84      8.69 o 
 -21   3   4      765.72      798.73     44.66 o 
 -19   3   4       76.68       76.23      5.61 o 
 -17   3   4     4862.03     5139.91     92.96 o 
 -15   3   4      364.54      296.93      7.46 o 
 -13   3   4     3622.33     3543.71     99.58 o 
 -11   3   4     1098.33     1060.43     39.69 o 
  -9   3   4     5716.87     6303.43    210.10 o 
  -7   3   4     4303.66     4348.62     32.29 o 
  -5   3   4    15862.04    15398.88   2849.36 o 
  -3   3   4     8517.31     9492.52     74.05 o 
  -1   3   4     1390.10     1166.46     20.37 o 
   1   3   4      584.65      568.25    103.35 o 
   3   3   4      417.03      378.71     12.79 o 
   5   3   4     1412.94     1242.90     73.03 o 
   7   3   4     5547.88     5485.74    286.00 o 
   9   3   4     3223.30     3457.58    170.21 o 
  11   3   4     3287.39     3255.85    217.00 o 
  13   3   4       75.13       69.97     11.70 o 
  15   3   4       89.81      133.34     10.43 o 
  17   3   4     1505.12     1587.78     58.30 o 
  19   3   4      362.90      395.29     10.90 o 
  21   3   4      478.88      535.91     36.52 o 
  23   3   4      124.29      175.49      4.95 o 
 -24   4   4      110.15      122.07      4.42 o 
 -22   4   4      130.17      124.36      5.31 o 
 -20   4   4      184.02      212.74     13.44 o 
 -18   4   4      740.16      803.20     29.81 o 
 -16   4   4      268.81      245.67     10.43 o 
 -14   4   4       47.63       57.72     18.88 o 
 -12   4   4      672.85      659.47     47.94 o 
 -10   4   4     2743.33     2702.64    100.53 o 
  -8   4   4      233.84      322.74     34.44 o 
  -6   4   4      484.74      478.82     13.24 o 
  -4   4   4     6591.82     6262.50   1122.77 o 
  -2   4   4     6386.90     6687.34   1196.02 o 
   0   4   4     1640.88     1714.66    297.41 o 
   2   4   4     1320.29     1130.15     38.46 o 
   4   4   4      954.76     1009.60     49.35 o 
   6   4   4        2.32       -0.70      4.69 o 
   8   4   4      603.22      610.03     21.27 o 
  10   4   4       47.25       33.55      3.88 o 
  12   4   4        6.98       19.18      4.09 o 
  14   4   4       73.39       54.48      5.73 o 
  16   4   4      209.51      205.60      9.97 o 
  18   4   4      364.63      437.20     14.95 o 
  20   4   4        3.78        3.21     10.77 o 
  22   4   4      106.04      101.14      6.72 o 
 -23   5   4       38.78       47.93      7.65 o 
 -21   5   4        2.96        6.88      3.39 o 
 -19   5   4       75.59       88.91      4.81 o 
 -17   5   4        0.04       -8.25      9.85 o 
 -15   5   4      111.50      114.11      6.84 o 
 -13   5   4      576.77      546.14      9.85 o 
 -11   5   4       68.72      100.31     10.97 o 
  -9   5   4      520.72      555.04     13.14 o 
  -7   5   4        1.83       10.69     12.57 o 
  -5   5   4       36.00       21.52      3.03 o 
  -3   5   4      340.67      561.74    183.33 o 
  -1   5   4       51.09      546.61    349.36 o 
   1   5   4      665.26      643.63     17.78 o 
   3   5   4     1097.50     1038.10     52.51 o 
   5   5   4        0.71       -1.39      6.42 o 
   7   5   4        6.37        8.57      3.71 o 
   9   5   4       46.59       41.65      4.04 o 
  11   5   4        1.16       -4.50      8.46 o 
  13   5   4      625.31      684.96     43.92 o 
  15   5   4      321.85      371.46      9.21 o 
  17   5   4       18.59       21.53      4.51 o 
  19   5   4       50.22       79.13     11.35 o 
  21   5   4        0.10        1.91      3.81 o 
 -20   6   4        1.20        3.40      6.49 o 
 -18   6   4        2.19        1.65      7.28 o 
 -16   6   4      206.21      205.70      6.55 o 
 -14   6   4       18.89       29.17      4.00 o 
 -12   6   4       50.99       46.21      4.36 o 
 -10   6   4      405.94      403.06      7.35 o 
  -8   6   4        1.74        5.18      4.89 o 
  -6   6   4       98.95       74.68      7.83 o 
  -4   6   4      380.29      363.26     13.60 o 
  -2   6   4     1682.61     1595.32     24.98 o 
   0   6   4      404.63      379.94     28.32 o 
   2   6   4     2930.75     2704.75     85.53 o 
   4   6   4     1037.52      911.61     91.29 o 
   6   6   4      639.43      562.54     41.79 o 
   8   6   4      782.66      785.74     74.63 o 
  10   6   4      288.83      306.55     22.37 o 
  12   6   4       57.19       68.23     10.40 o 
  14   6   4        0.60        0.47      8.10 o 
  16   6   4       11.73        6.24      9.50 o 
  18   6   4       10.75       15.27      3.92 o 
 -17   7   4        0.97        5.57      7.76 o 
 -15   7   4        6.12       -4.36      5.91 o 
 -13   7   4        1.30        5.70      6.00 o 
 -11   7   4       11.17        2.05      6.62 o 
  -9   7   4       14.77       14.71      5.00 o 
  -7   7   4      139.90      107.05      6.11 o 
  -5   7   4      211.35      211.26      6.06 o 
  -3   7   4       20.06      651.15    533.94 o 
  -1   7   4      199.48      216.97      6.12 o 
   1   7   4       13.60        6.41      5.38 o 
   3   7   4      877.35      792.47     36.29 o 
   5   7   4      280.22      283.66     21.81 o 
   7   7   4       46.77       58.99      4.54 o 
   9   7   4       47.85       51.47      4.36 o 
  11   7   4      484.52      539.40     45.78 o 
  13   7   4      320.73      309.72     31.30 o 
  15   7   4       40.22       31.96      3.52 o 
 -14   8   4       34.38       34.52      5.73 o 
 -12   8   4       67.59       53.90      3.38 o 
 -10   8   4        1.01       -2.48      5.86 o 
  -8   8   4       79.57       74.73      4.29 o 
  -6   8   4       49.48       50.76      7.05 o 
  -4   8   4       22.38      963.82    569.68 o 
  -2   8   4      182.64      234.60      5.76 o 
   0   8   4     1119.29     1011.98     38.04 o 
   2   8   4       27.73       43.68      4.29 o 
   4   8   4      135.86      147.80     11.90 o 
   6   8   4       90.27       88.23      4.55 o 
   8   8   4       61.87       80.11      7.93 o 
  10   8   4       24.82       24.97      6.46 o 
  12   8   4      105.36       96.99      6.69 o 
  -9   9   4      204.42      214.47      4.27 o 
  -7   9   4       47.93       42.07      2.98 o 
  -5   9   4       20.53       14.66      8.89 o 
  -3   9   4       58.70       70.07      3.67 o 
  -1   9   4      461.49      467.16     11.95 o 
   1   9   4      348.39      364.13     16.37 o 
   3   9   4        1.46        2.29      5.13 o 
   5   9   4       92.51       93.43      3.79 o 
   7   9   4       46.39       55.40      3.20 o 
 -27   1   5        0.24       -1.76      2.86 o 
 -25   1   5        2.69       11.11      3.19 o 
 -23   1   5      316.93      291.67      7.05 o 
 -21   1   5        3.61       -0.49      6.86 o 
 -19   1   5      101.47       87.94      5.08 o 
 -17   1   5     1503.11     1332.55     26.58 o 
 -15   1   5      270.99      304.53     26.19 o 
 -13   1   5     1443.51     1094.81     45.31 o 
 -11   1   5      688.52      544.42     37.47 o 
  -9   1   5      467.08      745.23     40.95 o 
  -7   1   5      275.45      510.02     64.99 o 
  -5   1   5      238.29      390.02     23.89 o 
  -3   1   5      512.30      394.75     20.37 o 
  -1   1   5     4184.31     4458.69    133.74 o 
   1   1   5     2459.76     2254.98    128.19 o 
   3   1   5      383.41      320.78     19.28 o 
   5   1   5     5775.47     6192.94    387.55 o 
   7   1   5      669.03      815.96     50.77 o 
   9   1   5      443.27      509.63     32.54 o 
  11   1   5     6348.12     7120.26    217.02 o 
  13   1   5      550.17      683.03     53.11 o 
  15   1   5       30.81       36.37     13.09 o 
  17   1   5     2740.80     2967.91     80.06 o 
  19   1   5      330.63      406.44     10.08 o 
  21   1   5       66.41       88.37      5.24 o 
  23   1   5      367.18      341.48      7.37 o 
 -26   2   5       30.93       28.87      3.59 o 
 -24   2   5        1.63        7.06      3.40 o 
 -22   2   5      710.80      670.60     14.61 o 
 -20   2   5      321.56      301.71      9.39 o 
 -18   2   5     1452.23     1334.98     76.76 o 
 -16   2   5      984.63      892.49     67.77 o 
 -14   2   5      110.11      106.63      4.67 o 
 -12   2   5     1502.72     1430.18    151.62 o 
 -10   2   5      377.13      434.22      8.65 o 
  -8   2   5     1667.97     1654.05     33.81 o 
  -6   2   5     3315.66     3426.82     53.19 o 
  -4   2   5      838.12      803.43     16.83 o 
  -2   2   5     4117.35     3788.45    103.26 o 
   0   2   5     3587.97     3899.18    165.05 o 
   2   2   5     2047.90     1891.58     89.52 o 
   4   2   5     9424.42     9466.16    603.22 o 
   6   2   5      658.74      656.78     45.14 o 
   8   2   5      205.53      180.34     12.12 o 
  10   2   5      175.77      221.86     11.95 o 
  12   2   5       76.68       60.24      5.08 o 
  14   2   5     1661.43     1589.48    119.42 o 
  16   2   5        4.68       10.01      6.31 o 
  18   2   5      344.26      351.88     17.62 o 
  20   2   5        2.71        0.15      7.65 o 
  22   2   5       81.11       73.71      5.56 o 
  24   2   5        6.58        6.33      3.32 o 
 -25   3   5       30.34       22.00      3.71 o 
 -23   3   5      443.55      452.96      9.51 o 
 -21   3   5     1071.21     1062.16     21.16 o 
 -19   3   5       89.77      113.54      5.98 o 
 -17   3   5      402.40      399.19      9.42 o 
 -15   3   5      973.03      849.53     18.93 o 
 -13   3   5     1952.08     1883.01     30.69 o 
 -11   3   5      571.00      481.11    169.12 o 
  -9   3   5      114.89      111.65      3.82 o 
  -7   3   5     1244.17     1274.10    380.36 o 
  -5   3   5     5792.69     6011.16     49.88 o 
  -3   3   5     9994.36    10682.08    156.57 o 
  -1   3   5       13.74       33.45      2.39 o 
   1   3   5      708.84      882.64     26.40 o 
   3   3   5    15567.44    14186.48   2825.89 o 
   5   3   5      390.39      529.63    164.60 o 
   7   3   5      793.37      755.27    211.51 o 
   9   3   5     1335.93     1510.70     88.77 o 
  11   3   5      104.13       89.80      7.68 o 
  13   3   5      957.92     1163.69     49.66 o 
  15   3   5      369.33      324.67      9.65 o 
  17   3   5        2.34       15.29      4.75 o 
  19   3   5        0.83       -3.84      9.08 o 
  21   3   5       42.97       44.81      4.18 o 
  23   3   5       13.27       12.05      5.10 o 
 -24   4   5       16.87       24.74      3.43 o 
 -22   4   5       93.97      103.17      8.34 o 
 -20   4   5      133.33      162.29     11.47 o 
 -18   4   5      206.04      217.06     12.51 o 
 -16   4   5      337.81      375.51      9.16 o 
 -14   4   5     3170.33     3056.69     40.84 o 
 -12   4   5      826.15      973.06    101.55 o 
 -10   4   5     1357.47     1169.72     26.26 o 
  -8   4   5     3674.98     3311.95    984.47 o 
  -6   4   5      629.09      691.07     13.93 o 
  -4   4   5     3075.96     2907.05    522.66 o 
  -2   4   5      852.80     1133.66     22.15 o 
   0   4   5       65.98      109.53      3.27 o 
   2   4   5       25.29       32.81      9.00 o 
   4   4   5      747.59     1024.34    230.33 o 
   6   4   5     1316.26     1054.64    311.87 o 
   8   4   5      469.09      539.82     31.37 o 
  10   4   5     1549.06     1568.28    113.77 o 
  12   4   5      615.33      559.23     27.48 o 
  14   4   5      826.37      861.49     36.31 o 
  16   4   5      247.23      264.25     10.08 o 
  18   4   5      175.55      183.59     16.22 o 
  20   4   5      105.98       96.29      4.73 o 
  22   4   5      155.36      165.28     10.66 o 
 -23   5   5        2.81        1.99      6.83 o 
 -21   5   5      301.72      358.47      9.62 o 
 -19   5   5      102.51       74.70      6.95 o 
 -17   5   5       17.63       39.46      4.91 o 
 -15   5   5      575.41      641.30     13.86 o 
 -13   5   5     1987.48     1706.53    514.15 o 
 -11   5   5      886.51      796.02    234.79 o 
  -9   5   5      445.57      455.81     57.55 o 
  -7   5   5       71.53       60.23      5.08 o 
  -5   5   5     2963.19     2647.40    781.10 o 
  -3   5   5      564.18      516.38     10.75 o 
  -1   5   5      115.84       90.65      4.05 o 
   1   5   5       89.41      121.51      7.79 o 
   3   5   5     1964.19     1872.22     84.40 o 
   5   5   5      558.50      489.49     46.88 o 
   7   5   5     1174.27     1126.56     82.47 o 
   9   5   5        9.70        7.28      7.57 o 
  11   5   5      230.00      273.37     16.91 o 
  13   5   5     1460.63     1416.77    100.86 o 
  15   5   5      619.69      654.02     34.44 o 
  17   5   5      328.52      373.77      8.60 o 
  19   5   5       25.27       35.77      3.84 o 
 -20   6   5        5.20       -0.94      8.46 o 
 -18   6   5      218.19      229.38      6.46 o 
 -16   6   5      136.29      164.35      6.06 o 
 -14   6   5      776.04      707.73    197.01 o 
 -12   6   5     1439.96     1427.85     26.74 o 
 -10   6   5      466.14      327.22    135.82 o 
  -8   6   5       32.95       72.13      7.25 o 
  -6   6   5      531.01      516.29     15.82 o 
  -4   6   5      360.28      348.39      6.68 o 
  -2   6   5     1464.99     1302.11     39.65 o 
   0   6   5       35.24       35.69      3.73 o 
   2   6   5      466.54      451.32     14.93 o 
   4   6   5      696.83      652.65     48.59 o 
   6   6   5     2134.29     1723.05    687.47 o 
   8   6   5      746.75      805.89     63.96 o 
  10   6   5      173.01      135.82     35.28 o 
  12   6   5     1286.39     1210.37    118.53 o 
  14   6   5     1274.61     1422.07    131.70 o 
  16   6   5      588.07      642.64     33.05 o 
  18   6   5       60.94       67.40      6.60 o 
 -17   7   5      178.40      182.45      5.11 o 
 -15   7   5      105.36      103.57      3.93 o 
 -13   7   5      747.68      813.54     21.60 o 
 -11   7   5      391.39      270.24     73.24 o 
  -9   7   5       22.76       27.82      9.01 o 
  -7   7   5       19.44       37.08      9.66 o 
  -5   7   5      974.59      823.00     39.78 o 
  -3   7   5      997.15      980.87     35.71 o 
  -1   7   5      205.67      179.00      6.99 o 
   1   7   5       83.83       56.04      3.99 o 
   3   7   5       80.34       94.80      5.18 o 
   5   7   5      408.00      396.88     17.82 o 
   7   7   5       55.69       44.26      4.25 o 
   9   7   5      313.57      385.11     29.81 o 
  11   7   5      260.11      287.08     77.33 o 
  13   7   5      183.09      210.38     19.62 o 
  15   7   5      614.73      626.41     42.09 o 
 -14   8   5      304.96      303.64      5.08 o 
 -12   8   5      236.56      221.06      4.59 o 
 -10   8   5        0.56        2.17      4.38 o 
  -8   8   5      243.75      221.92     56.46 o 
  -6   8   5      222.11      210.13      5.21 o 
  -4   8   5       80.22       94.70      4.50 o 
  -2   8   5      281.61      267.38     17.51 o 
   0   8   5      223.68      181.83      4.88 o 
   2   8   5       18.23       20.29      3.83 o 
   4   8   5      421.18      394.00     20.80 o 
   6   8   5      261.08      258.12     15.76 o 
   8   8   5       87.80      118.65      9.40 o 
  10   8   5       89.72      105.71      4.06 o 
  12   8   5      360.90      343.47     11.60 o 
  -7   9   5       98.22      124.94      3.90 o 
  -5   9   5       92.02      110.83     32.75 o 
  -3   9   5       82.36       73.00      3.54 o 
  -1   9   5       12.20       10.20      2.94 o 
   1   9   5       15.82       27.81      2.85 o 
   3   9   5        3.81        8.54      3.21 o 
   5   9   5       60.88       64.82      3.46 o 
 -26   0   6      387.83      373.05     11.36 o 
 -24   0   6      197.42      167.33      8.11 o 
 -22   0   6     1436.70     1329.06     37.39 o 
 -20   0   6     1124.14      891.76     27.16 o 
 -18   0   6     2128.35     1920.10     45.81 o 
 -16   0   6        3.54     5799.87     75.76 o 
 -14   0   6     1249.63      959.80     25.55 o 
 -12   0   6     2232.77     2371.42     43.52 o 
 -10   0   6      111.83      280.40      9.04 o 
  -8   0   6    25106.60    25980.13   2802.88 o 
  -6   0   6     5974.57     5182.33    607.63 o 
  -4   0   6     5463.53     6012.87    566.99 o 
  -2   0   6    18758.75    19006.03   1300.28 o 
   0   0   6     6629.25     5951.89    357.10 o 
   2   0   6    12205.71    11817.43    982.04 o 
   4   0   6    19638.10    19027.03   2201.25 o 
   6   0   6     2486.66     2519.38    293.83 o 
   8   0   6     2101.52     2037.61    246.20 o 
  10   0   6     5434.65     5200.17     73.74 o 
  12   0   6      387.01      455.80     13.21 o 
  14   0   6     7949.68     7811.84    103.32 o 
  16   0   6       83.65       86.89      9.04 o 
  18   0   6     1105.06     1163.06     36.21 o 
  20   0   6      210.85      200.24     10.20 o 
  22   0   6     2419.52     2178.10     42.59 o 
 -27   1   6       59.28       64.51      9.38 o 
 -25   1   6      265.90      230.42     11.94 o 
 -23   1   6       54.81       60.24      4.06 o 
 -21   1   6       36.64       45.62      4.34 o 
 -19   1   6      119.33       74.48     10.43 o 
 -17   1   6     6813.32     5605.50    215.63 o 
 -15   1   6     1123.81     3534.58   2234.34 o 
 -13   1   6      715.46      698.34     40.25 o 
 -11   1   6     7287.71     7559.05    472.34 o 
  -9   1   6    21322.50    21979.58   1116.19 o 
  -7   1   6      722.53      955.59     60.57 o 
  -5   1   6     2108.45     2284.02    117.15 o 
  -3   1   6      679.40      671.29     31.31 o 
  -1   1   6    17255.68    16902.10    703.53 o 
   1   1   6     1151.88     1259.85     65.05 o 
   3   1   6    16283.70    16668.66   1118.79 o 
   5   1   6    11129.15    11546.80    930.68 o 
   7   1   6       41.37       39.88     11.91 o 
   9   1   6     1694.03     1717.34    525.84 o 
  11   1   6    10383.38    12837.77    210.70 o 
  13   1   6     1261.64     1424.20    100.89 o 
  15   1   6       42.40       97.49     34.64 o 
  17   1   6     1358.29     1369.52     27.41 o 
  19   1   6     1049.66     1112.50     23.11 o 
  21   1   6      188.73      207.44     12.86 o 
  23   1   6       65.27       63.23      3.68 o 
 -26   2   6      123.91      120.89      4.09 o 
 -24   2   6       88.48       81.02      4.18 o 
 -22   2   6      194.97      197.23      6.20 o 
 -20   2   6       79.73      110.60     25.26 o 
 -18   2   6     4860.82     4207.10    187.43 o 
 -16   2   6        8.09        5.14      7.84 o 
 -14   2   6     9212.45     7550.11    765.85 o 
 -12   2   6      813.48      661.24     40.03 o 
 -10   2   6      510.06      649.93    186.12 o 
  -8   2   6     4437.01     4533.95     67.46 o 
  -6   2   6      156.40       96.88      8.13 o 
  -4   2   6     2662.39     3526.75     85.22 o 
  -2   2   6     5923.09     6499.99    146.02 o 
   0   2   6      933.99     1168.35     65.20 o 
   2   2   6    11150.10    10298.75    532.57 o 
   4   2   6      398.84      346.08     21.66 o 
   6   2   6     5402.47     5120.40    432.25 o 
   8   2   6       25.73        4.08      7.08 o 
  10   2   6      405.76      411.32    104.26 o 
  12   2   6      546.73      479.41     28.52 o 
  14   2   6      575.57      601.15     36.18 o 
  16   2   6      135.72      162.08     23.17 o 
  18   2   6      410.74      436.24      9.67 o 
  20   2   6        8.97        4.20      7.44 o 
  22   2   6      217.70      243.41      8.34 o 
 -25   3   6      656.24      712.15     23.55 o 
 -23   3   6      121.39       95.58      4.91 o 
 -21   3   6      666.80      642.61     55.32 o 
 -19   3   6       42.67       39.71     23.75 o 
 -17   3   6     2746.34     2403.87    251.36 o 
 -15   3   6     2091.34     1997.26     92.19 o 
 -13   3   6      399.27      390.69     23.76 o 
 -11   3   6     3168.04     2844.70    831.73 o 
  -9   3   6     9674.35     9666.94    129.89 o 
  -7   3   6        0.50        1.76      4.81 o 
  -5   3   6      209.28      302.42      4.61 o 
  -3   3   6      518.33      612.70     11.28 o 
  -1   3   6     9114.95     9522.47    244.43 o 
   1   3   6      137.31      235.37     30.64 o 
   3   3   6     7254.97     7294.78    418.49 o 
   5   3   6        0.83       -2.70      5.87 o 
   7   3   6       25.31       28.33      3.80 o 
   9   3   6        8.81       11.34      4.64 o 
  11   3   6      851.74      881.95     42.45 o 
  13   3   6     2699.72     2949.63    120.44 o 
  15   3   6      371.57      432.29     19.24 o 
  17   3   6      405.00      439.90     23.53 o 
  19   3   6      853.53      948.98     19.44 o 
  21   3   6       36.46       35.54      3.73 o 
 -24   4   6      109.47      101.84     11.47 o 
 -22   4   6      646.77      748.36     15.54 o 
 -20   4   6       43.35       42.72      4.83 o 
 -18   4   6     3088.52     3049.54     48.44 o 
 -16   4   6      863.23      764.54     56.03 o 
 -14   4   6     1656.02     1833.68     32.11 o 
 -12   4   6      608.10      600.39     27.62 o 
 -10   4   6      309.40      269.61      5.58 o 
  -8   4   6      620.65      726.29     26.48 o 
  -6   4   6      246.96      246.73      6.14 o 
  -4   4   6       60.03       30.61      2.75 o 
  -2   4   6        0.12       26.12     11.47 o 
   0   4   6      636.02      695.73    121.36 o 
   2   4   6     9190.51     9435.36    394.17 o 
   4   4   6       47.79       47.82      3.39 o 
   6   4   6      729.23      694.15     43.68 o 
   8   4   6      507.49      505.27     17.27 o 
  10   4   6       37.46       61.87     22.45 o 
  12   4   6      860.00      890.48     63.99 o 
  14   4   6       11.88       65.67     32.67 o 
  16   4   6        1.74       -5.53      5.53 o 
  18   4   6       93.30      129.87      6.26 o 
  20   4   6       31.08       29.19      3.56 o 
 -23   5   6       11.23       10.28      3.50 o 
 -21   5   6      174.26      180.60      5.14 o 
 -19   5   6       88.63       80.37     12.28 o 
 -17   5   6     1137.44     1243.60     25.18 o 
 -15   5   6      351.41      428.17      9.34 o 
 -13   5   6      378.20      326.72      6.89 o 
 -11   5   6        5.53        8.71      5.38 o 
  -9   5   6      299.06      237.36      9.01 o 
  -7   5   6      162.08      140.43      5.14 o 
  -5   5   6       13.98        6.71      7.31 o 
  -3   5   6       37.95       38.11      5.38 o 
  -1   5   6      836.53      625.43    219.49 o 
   1   5   6      597.49      484.36     17.94 o 
   3   5   6      219.92      131.78     29.71 o 
   5   5   6      523.71      384.88     33.66 o 
   7   5   6     1217.87     1236.10     68.70 o 
   9   5   6      937.11      974.71     55.81 o 
  11   5   6     1023.33     1019.19    297.36 o 
  13   5   6       23.77       31.38      7.67 o 
  15   5   6        0.49       -2.15      8.94 o 
  17   5   6        3.32       12.00      5.51 o 
  19   5   6       28.23       18.11      7.65 o 
 -20   6   6       48.28       47.34      3.59 o 
 -18   6   6       39.98       37.46      8.92 o 
 -16   6   6        1.93        4.33      8.22 o 
 -14   6   6       25.06       13.12      4.18 o 
 -12   6   6        8.68        4.97      8.88 o 
 -10   6   6        0.65       -7.66      7.66 o 
  -8   6   6       39.05       36.00      3.98 o 
  -6   6   6        1.45       -6.94      6.94 o 
  -4   6   6      756.76      758.87     23.42 o 
  -2   6   6      360.43      297.06     67.36 o 
   0   6   6      808.09      730.28     26.54 o 
   2   6   6      209.94      193.86     40.94 o 
   4   6   6      411.51      286.73    123.32 o 
   6   6   6      129.80      104.50     28.02 o 
   8   6   6       73.80      102.49      7.63 o 
  10   6   6      472.60      564.43     46.65 o 
  12   6   6     1027.24      961.10     86.26 o 
  14   6   6       17.34       36.34      4.17 o 
  16   6   6       28.25       44.68      4.34 o 
 -17   7   6        7.78       12.79      4.63 o 
 -15   7   6      328.26      336.40      8.90 o 
 -13   7   6      144.72      117.59     35.26 o 
 -11   7   6       22.79       17.51      3.25 o 
  -9   7   6      110.18       82.29      4.49 o 
  -7   7   6       24.83       33.84     11.36 o 
  -5   7   6       28.14       43.71      4.40 o 
  -3   7   6       41.91      468.58    321.63 o 
  -1   7   6      891.83      724.95    150.73 o 
   1   7   6      178.08      192.50     13.22 o 
   3   7   6        9.29        7.36      6.13 o 
   5   7   6       18.44       12.98      5.74 o 
   7   7   6       55.36       55.17     15.84 o 
   9   7   6      655.44      647.74     58.02 o 
  11   7   6       56.47       48.66      4.39 o 
  13   7   6       94.93       99.82      6.02 o 
 -14   8   6       86.97       95.40      4.22 o 
 -12   8   6       64.32       63.54      3.34 o 
 -10   8   6       33.04       32.09      3.33 o 
  -8   8   6      115.66      109.90      4.27 o 
  -6   8   6        2.78       12.53      5.11 o 
  -4   8   6       23.46       19.61      5.55 o 
  -2   8   6       99.15      101.80      9.41 o 
   0   8   6      161.12      164.74      9.46 o 
   2   8   6        0.23        5.30      9.07 o 
   4   8   6      333.41      371.00     14.28 o 
   6   8   6       97.85       95.62     10.23 o 
   8   8   6      115.31      109.82      4.17 o 
  10   8   6      161.06      175.29      4.62 o 
  -7   9   6       43.99       67.47      3.25 o 
  -5   9   6      244.04      239.82      9.59 o 
  -3   9   6      178.22      176.18      4.65 o 
  -1   9   6       17.33       23.46      3.11 o 
   1   9   6      170.71      165.78      6.03 o 
   3   9   6      137.72      164.23      4.24 o 
 -27   1   7       52.57       55.28      4.63 o 
 -25   1   7       71.08       57.81      3.77 o 
 -23   1   7       28.02       22.62      3.77 o 
 -21   1   7      186.06      150.25      9.39 o 
 -19   1   7       79.33       66.90      6.49 o 
 -17   1   7      232.82      225.49     12.28 o 
 -15   1   7        9.69       32.10     17.03 o 
 -13   1   7      390.26      426.01     23.76 o 
 -11   1   7      782.89      677.00     14.93 o 
  -9   1   7      751.84      830.58     20.56 o 
  -7   1   7      171.55      313.17     12.63 o 
  -5   1   7     1459.06     1652.89     97.83 o 
  -3   1   7      580.05      833.44     35.73 o 
  -1   1   7      167.17      141.58     10.54 o 
   1   1   7     2682.66     2856.19    157.88 o 
   3   1   7       21.53       55.73      4.92 o 
   5   1   7     4163.38     4120.76    334.22 o 
   7   1   7     1749.35     1792.93    425.01 o 
   9   1   7      114.74      124.36      9.58 o 
  11   1   7     1489.10     1719.66     44.25 o 
  13   1   7     2916.50     3277.62    209.78 o 
  15   1   7       19.93       33.14     16.10 o 
  17   1   7     1080.47     1082.33     35.16 o 
  19   1   7      568.37      590.43     13.20 o 
  21   1   7       21.70       17.84      3.59 o 
 -26   2   7      377.76      338.45     22.84 o 
 -24   2   7       16.04       25.40      3.03 o 
 -22   2   7        0.35       -5.99      7.49 o 
 -20   2   7      241.52      238.81      8.92 o 
 -18   2   7     1520.79     1262.22    109.74 o 
 -16   2   7       66.17       68.11      6.72 o 
 -14   2   7       30.28       43.80      4.67 o 
 -12   2   7     1071.97     1078.43     34.47 o 
 -10   2   7      322.54      318.15     17.72 o 
  -8   2   7     2820.43     2947.40    129.87 o 
  -6   2   7     1632.87     1602.47     49.10 o 
  -4   2   7      767.52      803.01     28.58 o 
  -2   2   7      458.58      551.04     26.22 o 
   0   2   7     9754.97    10512.85    486.40 o 
   2   2   7       28.52       40.77     13.44 o 
   4   2   7     3043.80     2877.58    667.69 o 
   6   2   7     4023.64     3976.54    387.27 o 
   8   2   7       78.84      591.31    718.40 o 
  10   2   7     3654.37     3675.84    259.00 o 
  12   2   7     1889.17     1998.53    162.23 o 
  14   2   7       44.92       54.32     10.77 o 
  16   2   7      159.52      145.77      6.79 o 
  18   2   7      247.91      215.57      7.23 o 
  20   2   7       15.97       11.25      4.81 o 
  22   2   7      133.88      110.22      4.32 o 
 -25   3   7       41.13       31.38     14.83 o 
 -23   3   7      625.55      576.94     26.79 o 
 -21   3   7      111.80      113.24     23.06 o 
 -19   3   7     1823.39     1561.96    198.80 o 
 -17   3   7     2490.26     2516.25    135.63 o 
 -15   3   7     2251.93     2014.90    170.59 o 
 -13   3   7      878.65     1120.32    164.75 o 
 -11   3   7      864.47      839.83     22.63 o 
  -9   3   7     1374.92     1406.89     21.09 o 
  -7   3   7       17.08       19.28      5.31 o 
  -5   3   7     2118.75     1515.61    514.72 o 
  -3   3   7      867.15      818.79     28.03 o 
  -1   3   7     3564.17     3553.53    112.29 o 
   1   3   7     3456.06     3583.84    142.32 o 
   3   3   7     4905.96     3677.67    920.97 o 
   5   3   7      356.89      313.71    102.20 o 
   7   3   7      650.26     1112.46    231.92 o 
   9   3   7     3031.77     3273.27    167.89 o 
  11   3   7       19.83       47.34     24.54 o 
  13   3   7      273.19      289.59      8.96 o 
  15   3   7      893.19      887.90     64.62 o 
  17   3   7      342.14      329.85     16.46 o 
  19   3   7      256.51      280.80      7.09 o 
  21   3   7        7.03        8.80      4.29 o 
 -24   4   7       54.35       53.37      3.33 o 
 -22   4   7      477.12      416.61     31.88 o 
 -20   4   7       75.30       84.95      7.18 o 
 -18   4   7     2409.00     2340.39    130.03 o 
 -16   4   7      516.10      523.55     18.20 o 
 -14   4   7       34.36       -0.98     10.45 o 
 -12   4   7      857.57      725.33    114.23 o 
 -10   4   7      387.10      344.89      6.24 o 
  -8   4   7      644.08      568.34      9.86 o 
  -6   4   7      759.58      531.89    224.99 o 
  -4   4   7      325.24      326.71     10.39 o 
  -2   4   7     8014.86     7984.66    238.31 o 
   0   4   7      463.27      469.63     10.84 o 
   2   4   7     2103.79     1922.24     85.84 o 
   4   4   7      362.15      352.06     53.47 o 
   6   4   7       19.22       20.75      5.44 o 
   8   4   7       62.85     1015.36   1136.89 o 
  10   4   7      156.00     1066.77   1109.05 o 
  12   4   7      392.96      373.49     23.71 o 
  14   4   7        6.33       17.95     16.45 o 
  16   4   7       42.95       36.02     14.71 o 
  18   4   7      407.11      452.86      9.33 o 
  20   4   7       33.15       40.08      3.34 o 
 -23   5   7        0.11       -3.59      9.38 o 
 -21   5   7       20.36       15.22      3.59 o 
 -19   5   7      467.35      467.88     10.25 o 
 -17   5   7      251.13      228.09      8.58 o 
 -15   5   7      949.16      833.27    489.38 o 
 -13   5   7       38.83       66.97      7.65 o 
 -11   5   7        1.42        4.52      7.40 o 
  -9   5   7     1211.18     1272.93     25.22 o 
  -7   5   7       79.02       47.64      7.19 o 
  -5   5   7      731.67      822.33     14.27 o 
  -3   5   7     1022.18     1146.21     33.47 o 
  -1   5   7     1744.95     1496.16     47.86 o 
   1   5   7     1023.70     1000.58     31.60 o 
   3   5   7      276.55      174.05     19.98 o 
   5   5   7       59.91       68.76      7.09 o 
   7   5   7       53.74       47.81     15.44 o 
   9   5   7     1367.17     1414.58     67.43 o 
  11   5   7       45.77       35.25     17.74 o 
  13   5   7       56.34       65.08      4.95 o 
  15   5   7      826.41      876.83     66.36 o 
  17   5   7      293.38      299.40      7.00 o 
 -20   6   7      103.61      114.21     10.08 o 
 -18   6   7      623.33      649.03     48.24 o 
 -16   6   7       20.58        8.25      4.99 o 
 -14   6   7       14.13       16.37      4.41 o 
 -12   6   7       20.57       34.60     14.11 o 
 -10   6   7      432.59      435.73      7.79 o 
  -8   6   7       62.79       49.33     21.79 o 
  -6   6   7      677.97      628.38     11.19 o 
  -4   6   7       47.31       60.85     26.02 o 
  -2   6   7     1075.85     1082.74     27.20 o 
   0   6   7      731.05      750.31     32.51 o 
   2   6   7     2217.53     2034.93     86.32 o 
   4   6   7      101.56      104.94     33.49 o 
   6   6   7        5.71        3.61      7.69 o 
   8   6   7      221.11      209.18     16.96 o 
  10   6   7      597.10      622.51     33.88 o 
  12   6   7      169.65      168.87     48.80 o 
  14   6   7        6.46        7.05      4.83 o 
  16   6   7      141.71      145.69      4.98 o 
 -17   7   7      110.43      154.85      7.88 o 
 -15   7   7       34.89       50.37      3.46 o 
 -13   7   7      208.82      176.74      4.75 o 
 -11   7   7      191.22      236.20      5.91 o 
  -9   7   7       39.31       33.29     17.08 o 
  -7   7   7      150.44      190.88      8.67 o 
  -5   7   7       27.26        1.09      8.56 o 
  -3   7   7      205.70      179.18     14.21 o 
  -1   7   7      445.49      450.01     22.72 o 
   1   7   7     2014.49     1901.03     94.62 o 
   3   7   7      478.48      487.77     33.65 o 
   5   7   7       19.98       17.80      6.12 o 
   7   7   7      686.75      681.05     37.06 o 
   9   7   7      226.57      274.08     16.52 o 
  11   7   7       34.17       35.39      3.71 o 
  13   7   7       23.28       23.42      4.53 o 
 -12   8   7      123.17      128.29      3.84 o 
 -10   8   7      223.56      207.17      4.81 o 
  -8   8   7        9.51        0.09      6.07 o 
  -6   8   7       47.41       46.45      3.52 o 
  -4   8   7      245.85      231.01      5.65 o 
  -2   8   7      459.21      400.90     24.87 o 
   0   8   7       90.41      100.86      6.05 o 
   2   8   7      341.80      319.76     16.63 o 
   4   8   7        0.19       -1.87      6.56 o 
   6   8   7      131.70      135.14      4.45 o 
   8   8   7      250.31      249.59     14.22 o 
  -3   9   7      204.25      244.82      9.57 o 
  -1   9   7       85.83      118.79      7.67 o 
 -26   0   8       58.94       46.34      4.87 o 
 -24   0   8      118.03       98.95      6.26 o 
 -22   0   8     2894.48     2460.96     50.52 o 
 -20   0   8       63.60       56.30      6.26 o 
 -18   0   8      186.66      154.11      8.57 o 
 -16   0   8       23.64       40.08      6.26 o 
 -14   0   8     6090.56     5554.40     76.35 o 
 -12   0   8     2762.11     2237.00     47.51 o 
 -10   0   8     1095.67      656.65     19.74 o 
  -8   0   8      599.84      516.79     55.10 o 
  -6   0   8     3765.68     5204.33    410.19 o 
  -4   0   8     1182.94     1590.78     91.88 o 
  -2   0   8      423.08      465.19     26.44 o 
   0   0   8    32498.69    35876.32   2359.28 o 
   2   0   8     1021.69      846.29    107.40 o 
   4   0   8     4941.94     4285.95    422.31 o 
   6   0   8    20332.63    19534.55   2725.18 o 
   8   0   8       18.51        3.14      5.11 o 
  10   0   8     2052.98     2109.21     50.22 o 
  12   0   8     3923.54     4502.82     75.10 o 
  14   0   8     1890.44     2022.62     53.69 o 
  16   0   8      154.50      147.15      9.27 o 
  18   0   8      659.97      618.35     19.25 o 
  20   0   8      291.87      225.78      8.81 o 
  22   0   8        0.73        5.79      7.18 o 
 -25   1   8      619.05      559.85     35.14 o 
 -23   1   8       18.26        9.04      3.60 o 
 -21   1   8      495.37      437.55      9.34 o 
 -19   1   8      303.78      252.33      6.88 o 
 -17   1   8     2371.25     1219.76    946.93 o 
 -15   1   8       48.73       56.48     15.06 o 
 -13   1   8      734.39      617.49    184.66 o 
 -11   1   8     4091.99     3686.72     43.32 o 
  -9   1   8     3883.04     4284.48    268.63 o 
  -7   1   8     8905.83     9642.95    506.71 o 
  -5   1   8     3801.09     3952.19    192.38 o 
  -3   1   8     6893.67     7127.44    331.11 o 
  -1   1   8     5152.48     5663.48    260.26 o 
   1   1   8    19772.58    21737.87   1049.18 o 
   3   1   8     8053.22     8412.50    527.60 o 
   5   1   8      772.49      615.27    139.49 o 
   7   1   8     1248.35     1273.89    114.60 o 
   9   1   8     1612.07     1552.18    140.02 o 
  11   1   8      667.43      592.11     38.97 o 
  13   1   8     2644.12     2703.11    247.83 o 
  15   1   8      193.57      202.89      7.42 o 
  17   1   8     1652.42     1678.01     31.60 o 
  19   1   8        1.50        2.94      5.91 o 
  21   1   8        4.60       -1.54      5.98 o 
 -26   2   8        7.78        3.68      5.29 o 
 -24   2   8       14.88       15.41      3.94 o 
 -22   2   8     2482.12     2178.89    147.04 o 
 -20   2   8       38.13       34.06      6.72 o 
 -18   2   8       81.81       61.27     46.57 o 
 -16   2   8      672.74      482.98     49.29 o 
 -14   2   8     2218.16     2084.27     94.43 o 
 -12   2   8      731.67      650.40     21.92 o 
 -10   2   8      276.84      269.60     14.26 o 
  -8   2   8      296.87      245.69     11.47 o 
  -6   2   8     7631.66     7995.09    294.94 o 
  -4   2   8      286.38      497.40     27.53 o 
  -2   2   8    10706.38     9108.65   1849.93 o 
   0   2   8      380.46      518.78     35.88 o 
   2   2   8     1714.65     2140.86    131.92 o 
   4   2   8      348.30      285.28     20.98 o 
   6   2   8     1014.69     1011.42    240.86 o 
   8   2   8       77.20       78.83      7.14 o 
  10   2   8       13.65       37.91      5.22 o 
  12   2   8     1141.23     1266.73     71.15 o 
  14   2   8      797.98      846.32     18.77 o 
  16   2   8      146.06      174.24      7.06 o 
  18   2   8       11.75       10.47     13.09 o 
  20   2   8       97.34      109.55      4.65 o 
 -25   3   8        5.31        3.21      3.01 o 
 -23   3   8        9.30       16.03      3.33 o 
 -21   3   8      397.31      324.87     41.27 o 
 -19   3   8     1708.86     1730.43     33.16 o 
 -17   3   8      148.94      176.65     24.22 o 
 -15   3   8      400.65      394.78     19.82 o 
 -13   3   8     1964.42     1923.20     33.12 o 
 -11   3   8     4434.11     4094.86    144.21 o 
  -9   3   8      217.98      268.73      5.73 o 
  -7   3   8     1698.72     1764.16     55.72 o 
  -5   3   8     1943.80     1825.89     43.47 o 
  -3   3   8     1340.00     1201.17     30.78 o 
  -1   3   8     1635.75     1684.74    316.43 o 
   1   3   8      585.41      578.27     93.03 o 
   3   3   8     1083.45     1188.84     54.73 o 
   5   3   8     3582.82     3708.15    281.73 o 
   7   3   8      270.13      429.92    361.06 o 
   9   3   8     3870.22     4299.84    273.70 o 
  11   3   8     4748.02     4725.32    289.22 o 
  13   3   8        3.02       11.99     11.82 o 
  15   3   8     1306.02     1338.21     67.10 o 
  17   3   8        0.10       12.26     12.97 o 
  19   3   8      239.15      238.32      5.87 o 
 -24   4   8      114.32      135.38     30.71 o 
 -22   4   8       27.85       41.69      4.01 o 
 -20   4   8      121.12       74.49      5.16 o 
 -18   4   8       25.94       42.91      5.08 o 
 -16   4   8      282.53      267.68      8.08 o 
 -14   4   8     1608.96     1465.47     30.14 o 
 -12   4   8     1677.20     1564.46     25.30 o 
 -10   4   8     1900.48     1658.47     25.71 o 
  -8   4   8      132.49      104.44      4.52 o 
  -6   4   8     1129.75     1227.52     34.67 o 
  -4   4   8       19.56        8.43      7.00 o 
  -2   4   8     2839.19     2805.42     71.00 o 
   0   4   8      140.35      155.27     22.31 o 
   2   4   8       83.77      100.20      4.44 o 
   4   4   8      182.68      150.52     19.97 o 
   6   4   8      335.10      351.55      9.04 o 
   8   4   8     1686.96     1916.49     89.96 o 
  10   4   8       47.68       70.55     11.11 o 
  12   4   8      319.32      292.75     11.86 o 
  14   4   8      533.54      641.00     33.28 o 
  16   4   8       20.54       29.00      5.44 o 
  18   4   8        1.85       14.74      7.07 o 
 -21   5   8      334.02      324.89     13.91 o 
 -19   5   8       48.89       46.70      4.41 o 
 -17   5   8      973.88      927.01     19.68 o 
 -15   5   8      347.57      340.80      8.44 o 
 -13   5   8      322.21      292.15      7.19 o 
 -11   5   8      114.71      111.17      5.16 o 
  -9   5   8     1795.46     1879.37     59.63 o 
  -7   5   8       84.42       65.29      4.59 o 
  -5   5   8       75.77       92.85     16.42 o 
  -3   5   8       40.60       88.50     23.88 o 
  -1   5   8        6.57       20.83      5.42 o 
   1   5   8      733.99      595.83    100.47 o 
   3   5   8      171.31      176.83     40.64 o 
   5   5   8       15.03       21.80      5.28 o 
   7   5   8      354.05      372.62     11.78 o 
   9   5   8      274.79      271.69     14.60 o 
  11   5   8      611.05      617.40     35.68 o 
  13   5   8      153.76      180.43     11.94 o 
  15   5   8        2.96       -1.07      7.99 o 
  17   5   8        1.25       -0.59      6.23 o 
 -20   6   8       21.25       14.03      3.50 o 
 -18   6   8      431.81      378.26      7.95 o 
 -16   6   8       47.55       43.23      4.65 o 
 -14   6   8        1.09        6.86      4.79 o 
 -12   6   8      291.80      336.40      6.75 o 
 -10   6   8      123.26      111.24      7.76 o 
  -8   6   8       97.20      142.92      5.34 o 
  -6   6   8     1124.04     1189.91     54.46 o 
  -4   6   8       81.39      102.33      5.35 o 
  -2   6   8        4.50       10.68      5.36 o 
   0   6   8      279.85      294.27     22.22 o 
   2   6   8       87.27      102.15     38.22 o 
   4   6   8      165.31      198.12     14.26 o 
   6   6   8       17.53       29.74      4.45 o 
   8   6   8      265.81      272.25      8.71 o 
  10   6   8       68.73       84.77      4.84 o 
  12   6   8        3.19        4.21      5.13 o 
  14   6   8       20.29       23.47      3.10 o 
 -17   7   8      308.75      280.26     16.46 o 
 -15   7   8        6.69        9.94      3.49 o 
 -13   7   8       48.79       39.93      3.63 o 
 -11   7   8        1.54        5.66      5.21 o 
  -9   7   8      412.76      408.03     13.82 o 
  -7   7   8       65.87       56.42      4.88 o 
  -5   7   8      244.69      201.69      7.00 o 
  -3   7   8      279.01      261.24     12.41 o 
  -1   7   8       50.00       43.87      3.86 o 
   1   7   8        6.37       11.99      5.25 o 
   3   7   8      220.60      216.68     11.86 o 
   5   7   8      124.83      121.65     10.76 o 
   7   7   8        1.50        4.40      6.76 o 
   9   7   8      249.95      247.56      8.90 o 
  11   7   8        6.36       11.98      2.87 o 
 -12   8   8       18.14       22.69      4.31 o 
 -10   8   8       56.40       63.00      5.52 o 
  -8   8   8       68.25       61.42      3.78 o 
  -6   8   8       49.42       46.42      3.65 o 
  -4   8   8       93.34      114.56     11.11 o 
  -2   8   8        0.64        7.94      6.59 o 
   0   8   8        8.12        0.82      6.19 o 
   2   8   8       48.25       38.69      3.88 o 
   4   8   8       12.46       13.85      8.09 o 
   6   8   8       18.66       26.95      3.06 o 
   8   8   8        0.15        4.00      5.94 o 
 -25   1   9        0.67        5.52      2.77 o 
 -23   1   9        2.60        2.07      5.81 o 
 -21   1   9        0.70        2.27      9.50 o 
 -19   1   9      351.57      297.16     11.36 o 
 -17   1   9        6.22        5.73      8.11 o 
 -15   1   9      336.96      201.68    107.91 o 
 -13   1   9      221.16      169.71     13.44 o 
 -11   1   9       81.33       93.65      5.28 o 
  -9   1   9      298.01      314.44     22.92 o 
  -7   1   9      196.83      263.05      9.77 o 
  -5   1   9      583.19      637.21     29.70 o 
  -3   1   9     2005.93     2306.86     91.95 o 
  -1   1   9     2236.40     2577.09    106.30 o 
   1   1   9       69.51       77.92      5.92 o 
   3   1   9     5330.19     5428.91    368.40 o 
   5   1   9      249.73      305.72     24.12 o 
   7   1   9     1116.75     1044.27    213.07 o 
   9   1   9     2135.76     1781.92    607.94 o 
  11   1   9      894.50     1065.16     21.97 o 
  13   1   9     1431.54     1409.82    163.60 o 
  15   1   9      475.84      426.09      9.33 o 
  17   1   9      123.51      113.07      6.72 o 
  19   1   9      582.35      565.88     30.38 o 
  21   1   9       15.87       19.87      3.03 o 
 -24   2   9       18.59       23.00      3.00 o 
 -22   2   9      453.98      365.12     12.98 o 
 -20   2   9      340.29      349.05     15.88 o 
 -18   2   9      258.57      273.04     16.11 o 
 -16   2   9       56.95       52.18     33.02 o 
 -14   2   9     2939.08     2876.38     41.63 o 
 -12   2   9      178.43      173.19      7.88 o 
 -10   2   9        5.58       37.08     10.71 o 
  -8   2   9        4.93        8.02      5.93 o 
  -6   2   9      762.16      890.92     28.50 o 
  -4   2   9      638.36      683.03     18.52 o 
  -2   2   9     1623.21     1844.05    365.32 o 
   0   2   9     3982.02     3934.44    226.16 o 
   2   2   9     2609.79     2506.84    473.99 o 
   4   2   9        0.96       10.84      4.01 o 
   6   2   9     3558.41     3407.67    292.12 o 
   8   2   9      357.14      219.01     22.25 o 
  10   2   9      316.98      304.13     21.52 o 
  12   2   9      575.27      500.55     46.82 o 
  14   2   9      298.53      281.92      8.44 o 
  16   2   9       87.48       96.16      5.61 o 
  18   2   9      185.15      190.39      5.97 o 
  20   2   9        7.40       10.42      2.86 o 
 -25   3   9       24.94       17.06      3.36 o 
 -23   3   9        4.34        0.34      5.33 o 
 -21   3   9       20.97       18.62      6.95 o 
 -19   3   9       69.94       53.48      5.31 o 
 -17   3   9      416.71      473.49     53.79 o 
 -15   3   9      709.75      688.28     60.19 o 
 -13   3   9     1413.43     1378.59     25.53 o 
 -11   3   9     5903.15     5615.94    133.11 o 
  -9   3   9      123.88      164.67      5.57 o 
  -7   3   9      390.82      427.03      7.30 o 
  -5   3   9     4310.23     4300.26    114.00 o 
  -3   3   9      483.89      574.42     21.02 o 
  -1   3   9     1057.35      996.86    179.96 o 
   1   3   9      185.57      164.24     26.17 o 
   3   3   9      795.11      799.57     77.84 o 
   5   3   9     1365.46     1202.48     93.29 o 
   7   3   9      308.04      405.30     24.18 o 
   9   3   9        9.39        7.18     12.40 o 
  11   3   9       58.01       52.72      4.82 o 
  13   3   9     1158.39     1083.48     77.22 o 
  15   3   9      103.42      127.16      7.99 o 
  17   3   9        6.64       10.33      5.15 o 
  19   3   9      128.70      118.85      5.21 o 
 -22   4   9      307.35      315.64      8.46 o 
 -20   4   9       56.32       55.06      4.83 o 
 -18   4   9      884.73      852.37     21.46 o 
 -16   4   9     1260.75     1229.55     24.05 o 
 -14   4   9     1037.01     1023.72     23.90 o 
 -12   4   9      578.86      572.48     10.08 o 
 -10   4   9     3382.76     3470.77     76.04 o 
  -8   4   9        8.95       24.92      5.32 o 
  -6   4   9     3665.20     3743.32    118.19 o 
  -4   4   9       68.81       90.88      4.19 o 
  -2   4   9       21.74       44.05      3.67 o 
   0   4   9      862.87      888.65    120.57 o 
   2   4   9     1481.61     1340.12    238.20 o 
   4   4   9     1528.52     1563.01     96.19 o 
   6   4   9      104.74       72.74      5.37 o 
   8   4   9       91.35       90.59      6.17 o 
  10   4   9      594.25      521.32    139.82 o 
  12   4   9       16.38       14.30      4.84 o 
  14   4   9       53.98       49.71      4.02 o 
  16   4   9        2.75        8.63      3.66 o 
  18   4   9      177.22      187.84      9.50 o 
 -21   5   9        0.06        3.07      4.01 o 
 -19   5   9       80.24       64.06      4.81 o 
 -17   5   9      396.37      487.15     12.75 o 
 -15   5   9      239.85      223.45     10.43 o 
 -13   5   9      199.66      214.93      6.03 o 
 -11   5   9      420.46      319.58      7.25 o 
  -9   5   9      205.37      229.17      6.67 o 
  -7   5   9        8.37       21.56     15.08 o 
  -5   5   9      500.67      457.71     14.70 o 
  -3   5   9      987.70     1025.71     20.29 o 
  -1   5   9      191.95      189.78     34.61 o 
   1   5   9      730.46      831.11    146.55 o 
   3   5   9     1236.13     1231.17     53.68 o 
   5   5   9      774.17      748.56     14.77 o 
   7   5   9      166.85      183.23      9.41 o 
   9   5   9       12.07       11.41      6.40 o 
  11   5   9      197.93      184.52      9.66 o 
  13   5   9      114.34      118.23     10.99 o 
  15   5   9      273.60      287.90     18.03 o 
 -18   6   9      780.38      775.78     15.45 o 
 -16   6   9      131.04      144.43     17.03 o 
 -14   6   9      656.39      715.75     12.85 o 
 -12   6   9       46.68       50.90      6.68 o 
 -10   6   9        1.74       -1.18      7.91 o 
  -8   6   9       92.26       62.20      6.09 o 
  -6   6   9      251.05      291.97     14.08 o 
  -4   6   9      263.32      287.87     13.17 o 
  -2   6   9      353.37      264.27     45.20 o 
   0   6   9       61.89       73.77      4.57 o 
   2   6   9      860.89      894.06     44.50 o 
   4   6   9     1201.67     1254.49     71.51 o 
   6   6   9      352.68      379.62     11.82 o 
   8   6   9       12.35       20.04      3.81 o 
  10   6   9      249.78      251.97     12.89 o 
  12   6   9       89.53       99.36      4.60 o 
  14   6   9      182.94      169.46     14.85 o 
 -15   7   9      212.71      206.18      4.54 o 
 -13   7   9       12.65        3.43      3.60 o 
 -11   7   9        8.93        3.73      4.81 o 
  -9   7   9       32.68       42.87      4.00 o 
  -7   7   9      214.03      213.85     13.42 o 
  -5   7   9       60.73       87.24      9.53 o 
  -3   7   9      255.37      246.70      9.31 o 
  -1   7   9       13.68       27.56      4.09 o 
   1   7   9       52.12       73.04      6.03 o 
   3   7   9      951.62      901.63     58.95 o 
   5   7   9      681.51      741.90     31.09 o 
   7   7   9      139.70      149.54      7.72 o 
   9   7   9       48.17       59.44      4.29 o 
  11   7   9      333.66      305.85     20.59 o 
 -10   8   9       61.52       69.71      4.91 o 
  -8   8   9       19.93       32.36      3.22 o 
  -6   8   9      177.45      181.45      5.51 o 
  -4   8   9      123.28      133.21      4.70 o 
  -2   8   9       15.20       10.77      5.21 o 
   0   8   9        2.05        3.40      4.24 o 
   2   8   9      688.86      668.06     22.88 o 
   4   8   9      248.46      240.00      7.19 o 
   6   8   9       41.22       37.71      2.99 o 
 -26   0  10      789.66      657.74     17.41 o 
 -24   0  10      636.50      582.21     17.40 o 
 -22   0  10      669.12      528.84     16.24 o 
 -20   0  10      183.61      167.09      9.73 o 
 -18   0  10     4746.37     3936.89     70.75 o 
 -16   0  10      347.80      277.02     11.59 o 
 -14   0  10      182.46      106.84      7.42 o 
 -12   0  10       78.73       59.32      8.34 o 
 -10   0  10       33.80       11.58     13.90 o 
  -8   0  10       14.66       23.00      4.52 o 
  -6   0  10     1462.55     2015.27    154.74 o 
  -4   0  10     6418.20     6762.01    340.92 o 
  -2   0  10     8058.58     7445.47    439.45 o 
   0   0  10        8.69        9.67      6.26 o 
   2   0  10     3174.11     2845.59    219.33 o 
   4   0  10     1295.05     1384.11    862.86 o 
   6   0  10      457.41      435.18     69.56 o 
   8   0  10       59.61       14.25      3.77 o 
  10   0  10     1898.02     1897.33    413.12 o 
  12   0  10      128.73      177.04     10.20 o 
  14   0  10      110.11      113.08      9.50 o 
  16   0  10       99.68      124.20      7.18 o 
  18   0  10      326.64      322.23      9.97 o 
  20   0  10      296.44      313.20      9.51 o 
 -25   1  10      114.12       97.12      3.93 o 
 -23   1  10       52.93       37.69      6.60 o 
 -21   1  10      696.08      530.02     11.48 o 
 -19   1  10     2211.56     1865.21     89.41 o 
 -17   1  10      473.90      383.88     36.29 o 
 -15   1  10     2698.42     2231.44    213.18 o 
 -13   1  10      776.14      485.97    412.48 o 
 -11   1  10      130.73      114.70      6.14 o 
  -9   1  10      884.53     1037.63     57.36 o 
  -7   1  10     2149.88     2355.25    118.02 o 
  -5   1  10      469.47      541.74     19.45 o 
  -3   1  10      307.13      449.02     15.43 o 
  -1   1  10     4308.59     5063.32    138.90 o 
   1   1  10     8823.56     8816.82    378.51 o 
   3   1  10     3165.72     3167.75    615.42 o 
   5   1  10      869.16      949.14    107.21 o 
   7   1  10      420.08      437.82     85.80 o 
   9   1  10     8403.07     6782.51   1478.12 o 
  11   1  10     1370.31     1266.13    144.02 o 
  13   1  10      601.63      598.82     47.77 o 
  15   1  10      248.22      241.19      7.05 o 
  17   1  10       17.79       12.13      6.49 o 
  19   1  10      398.05      401.41      8.22 o 
 -24   2  10       73.23       71.23      4.01 o 
 -22   2  10      148.88      138.40      6.26 o 
 -20   2  10      194.68      140.20      8.92 o 
 -18   2  10     1323.58     1270.63     24.78 o 
 -16   2  10     1444.54     1282.92     26.02 o 
 -14   2  10      365.05      381.03     49.84 o 
 -12   2  10      224.80      208.13      8.92 o 
 -10   2  10     4459.68     4193.48    208.23 o 
  -8   2  10      343.56      356.95     17.12 o 
  -6   2  10     1143.30     1063.65     62.51 o 
  -4   2  10       16.30       45.89     11.97 o 
  -2   2  10     4956.22     5130.25    203.33 o 
   0   2  10     9930.58    10860.04    519.50 o 
   2   2  10     1769.97     1904.09    106.38 o 
   4   2  10     1347.19     1268.27     79.01 o 
   6   2  10     1792.84     1673.53    328.26 o 
   8   2  10      457.31      437.48     40.39 o 
  10   2  10      673.67      620.62    234.79 o 
  12   2  10      612.54      564.86     59.00 o 
  14   2  10       88.72       90.40      5.87 o 
  16   2  10        8.20       10.41      5.56 o 
  18   2  10      336.98      362.77      7.65 o 
 -23   3  10      290.31      312.65      8.11 o 
 -21   3  10       96.25      120.71     11.70 o 
 -19   3  10        7.43        0.38      8.61 o 
 -17   3  10       16.77        8.52      9.10 o 
 -15   3  10     3166.03     3011.97    252.22 o 
 -13   3  10     1551.93     1605.67     80.25 o 
 -11   3  10       22.93       35.93      4.71 o 
  -9   3  10      113.10      166.38     18.08 o 
  -7   3  10     6633.37     7231.91    335.33 o 
  -5   3  10      310.28      282.31     12.65 o 
  -3   3  10      326.45      303.88     10.10 o 
  -1   3  10     1097.53     1214.54     58.64 o 
   1   3  10     6962.32     7279.86    384.04 o 
   3   3  10      334.31      370.88     24.63 o 
   5   3  10     1139.91     1201.16    210.01 o 
   7   3  10      864.43      752.56     71.26 o 
   9   3  10      457.92      486.68     32.95 o 
  11   3  10       55.74       63.95      4.99 o 
  13   3  10       64.31       68.46     11.49 o 
  15   3  10      112.75      128.64     15.87 o 
  17   3  10      444.05      469.54     10.73 o 
 -22   4  10      310.19      329.36     22.37 o 
 -20   4  10       24.64       27.72      4.87 o 
 -18   4  10       65.39       56.32     10.77 o 
 -16   4  10       32.17       32.43      6.83 o 
 -14   4  10      176.15      116.47     11.36 o 
 -12   4  10      829.39      881.07     18.91 o 
 -10   4  10      400.54      469.06     12.06 o 
  -8   4  10      318.08      241.01      9.09 o 
  -6   4  10     3934.18     4141.16    122.01 o 
  -4   4  10        0.87        8.92      9.83 o 
  -2   4  10     1299.66     1392.91     59.20 o 
   0   4  10     3567.43     3981.71    199.77 o 
   2   4  10      180.19      151.76      6.72 o 
   4   4  10      512.24      579.55     98.73 o 
   6   4  10      317.08      340.64     22.05 o 
   8   4  10       11.96       -0.95      8.68 o 
  10   4  10      292.76      309.51      9.98 o 
  12   4  10        1.62        5.73      9.13 o 
  14   4  10       22.53       16.59      3.88 o 
  16   4  10        0.08        1.66      3.39 o 
 -21   5  10      220.21      226.00     32.80 o 
 -19   5  10        1.01        3.82      8.22 o 
 -17   5  10        2.71       -0.46      8.17 o 
 -15   5  10       51.19       68.87      5.07 o 
 -13   5  10       87.44      119.15      5.21 o 
 -11   5  10     1422.22     1348.05     56.32 o 
  -9   5  10      149.66      149.32      6.04 o 
  -7   5  10     1145.24     1104.16     40.97 o 
  -5   5  10      599.20      638.07     28.94 o 
  -3   5  10      223.90      230.79     16.19 o 
  -1   5  10      560.87      493.28     17.24 o 
   1   5  10       68.60      107.16      7.56 o 
   3   5  10        6.80        5.76      8.02 o 
   5   5  10        0.92        3.32      5.45 o 
   7   5  10        5.00        5.86      5.87 o 
   9   5  10      469.69      469.65     15.71 o 
  11   5  10       21.24       23.72      7.17 o 
  13   5  10       72.82       74.19      3.92 o 
  15   5  10       39.70       40.92      5.60 o 
 -18   6  10       21.28        6.99      6.56 o 
 -16   6  10        5.56       -6.37      7.51 o 
 -14   6  10        7.15        0.22      6.97 o 
 -12   6  10      107.30      105.13      4.76 o 
 -10   6  10      248.67      222.54     14.98 o 
  -8   6  10      247.93      211.87     18.25 o 
  -6   6  10        0.51       -4.77      8.50 o 
  -4   6  10      322.51      325.77     10.51 o 
  -2   6  10       75.91       53.30      4.41 o 
   0   6  10      264.28      334.04     17.91 o 
   2   6  10       65.66       77.48      5.52 o 
   4   6  10       34.07        7.32      6.86 o 
   6   6  10       32.96       35.28      4.20 o 
   8   6  10       72.00       85.80      4.35 o 
  10   6  10        4.26        3.35      4.04 o 
  12   6  10       18.79       26.53      2.84 o 
 -15   7  10       13.31       12.29      3.16 o 
 -13   7  10      223.18      228.25      5.00 o 
 -11   7  10      158.30      153.33      4.72 o 
  -9   7  10      163.21      139.33      8.97 o 
  -7   7  10        0.42       -2.28      6.89 o 
  -5   7  10        4.45        7.95      5.32 o 
  -3   7  10        0.06        1.72      7.14 o 
  -1   7  10       73.78       68.87      7.61 o 
   1   7  10       84.91       64.29      4.08 o 
   3   7  10       19.55       27.72      5.03 o 
   5   7  10       21.37       24.10      3.88 o 
   7   7  10       51.15       42.13      3.11 o 
   9   7  10       17.18       15.49      2.72 o 
  -8   8  10       62.25       65.37      3.65 o 
  -6   8  10        2.84        2.66      4.21 o 
  -4   8  10       18.43       29.52      8.70 o 
  -2   8  10        0.08       -0.93      4.10 o 
   0   8  10       78.95       69.50      5.92 o 
   2   8  10       82.65       93.71      6.69 o 
 -25   1  11        6.99        4.65      5.47 o 
 -23   1  11       90.25       79.52      6.49 o 
 -21   1  11       83.76       67.86      4.74 o 
 -19   1  11       71.27       67.11      9.04 o 
 -17   1  11      163.01      165.95     16.34 o 
 -15   1  11       20.54       -0.94     11.40 o 
 -13   1  11      151.46      204.93     26.77 o 
 -11   1  11        6.55       14.75      6.72 o 
  -9   1  11      229.83      253.26     11.07 o 
  -7   1  11       37.16     1476.37   1316.19 o 
  -5   1  11      435.58      429.96     73.69 o 
  -3   1  11       18.67       26.34      2.98 o 
  -1   1  11     2197.61     2262.85     85.74 o 
   1   1  11      128.13      130.93      4.09 o 
   3   1  11      923.05      849.58     75.03 o 
   5   1  11     2238.95     1629.82    381.37 o 
   7   1  11       47.45       44.88      4.28 o 
   9   1  11     1669.23     1372.28    177.99 o 
  11   1  11      849.34      760.94     86.24 o 
  13   1  11        2.82       -0.98      8.22 o 
  15   1  11      481.01      439.04      9.85 o 
  17   1  11       65.24       74.79      4.58 o 
 -24   2  11       19.92       15.32      3.10 o 
 -22   2  11       32.88       29.64      4.25 o 
 -20   2  11        0.18        4.02      5.06 o 
 -18   2  11      451.80      479.70     13.91 o 
 -16   2  11      475.84      442.57     18.78 o 
 -14   2  11      462.64      536.94     52.05 o 
 -12   2  11      481.88      572.98    351.97 o 
 -10   2  11       80.58       77.29      4.84 o 
  -8   2  11     5701.96     6595.15    337.43 o 
  -6   2  11     1866.34     1525.52    616.00 o 
  -4   2  11      112.68      141.98      9.91 o 
  -2   2  11     2202.16     2497.93     99.21 o 
   0   2  11       40.19       41.99      3.60 o 
   2   2  11       15.35       17.02      3.82 o 
   4   2  11       68.87       67.00      8.53 o 
   6   2  11        9.81        7.59      4.34 o 
   8   2  11        2.57        7.28      7.22 o 
  10   2  11      135.75      182.20     17.57 o 
  12   2  11       71.30       75.81      4.66 o 
  14   2  11      102.00      107.25      7.76 o 
  16   2  11      334.15      311.02      6.56 o 
  18   2  11       32.28       27.42      3.13 o 
 -23   3  11      189.68      172.89     22.71 o 
 -21   3  11        0.63        6.21      7.75 o 
 -19   3  11      167.14      182.47     19.58 o 
 -17   3  11      179.63      195.64     17.96 o 
 -15   3  11       90.14       92.76     11.35 o 
 -13   3  11      166.41      144.92     10.66 o 
 -11   3  11      189.95      228.30      6.73 o 
  -9   3  11     1009.05     2333.93   1447.37 o 
  -7   3  11     1131.33     1090.13     41.51 o 
  -5   3  11      275.51      760.25    841.64 o 
  -3   3  11     2040.29     2001.16     59.31 o 
  -1   3  11     2184.56     2495.72     98.38 o 
   1   3  11     2927.52     2672.71    146.86 o 
   3   3  11      353.81      309.22     21.29 o 
   5   3  11      289.85      287.65     59.89 o 
   7   3  11       19.24        6.13      5.99 o 
   9   3  11      104.82      118.20      7.80 o 
  11   3  11        1.01       -4.56      8.50 o 
  13   3  11      107.58       93.54      7.25 o 
  15   3  11       22.53       34.63      4.52 o 
  17   3  11      229.32      187.92      9.85 o 
 -22   4  11       73.94      103.25     15.29 o 
 -20   4  11      171.20      188.43     16.22 o 
 -18   4  11       16.37       13.56     10.54 o 
 -16   4  11      516.63      461.39     32.12 o 
 -14   4  11      582.32      564.92     13.10 o 
 -12   4  11      288.16      292.91      7.04 o 
 -10   4  11     2073.83     1397.15    797.76 o 
  -8   4  11      435.25      419.92     20.86 o 
  -6   4  11     1720.35     1304.38    552.36 o 
  -4   4  11     4710.54     5312.63    183.85 o 
  -2   4  11     1556.36     1568.32     53.24 o 
   0   4  11     1934.46     2080.76     71.42 o 
   2   4  11     1460.31     1554.11     78.47 o 
   4   4  11      120.47      129.29     17.05 o 
   6   4  11      581.40      498.56    103.43 o 
   8   4  11       21.38       38.06     10.55 o 
  10   4  11       35.23       61.47      4.57 o 
  12   4  11      166.79      166.79     12.87 o 
  14   4  11      195.09      160.08     12.42 o 
  16   4  11       86.19       77.33      4.98 o 
 -19   5  11      328.74      338.19     52.51 o 
 -17   5  11      143.98      136.72      5.61 o 
 -15   5  11       33.44       69.55     17.26 o 
 -13   5  11      148.94      160.05     12.33 o 
 -11   5  11      580.57      651.92     16.96 o 
  -9   5  11       27.75        8.58      8.90 o 
  -7   5  11        3.10        5.00      9.16 o 
  -5   5  11       69.11       98.95      5.85 o 
  -3   5  11      299.13      257.10      9.54 o 
  -1   5  11      221.17      240.60     14.65 o 
   1   5  11     1320.30     1298.20     68.87 o 
   3   5  11      125.66      101.26      7.79 o 
   5   5  11       49.15       58.10      6.82 o 
   7   5  11      233.23      245.92      9.94 o 
   9   5  11       22.73       14.95      5.29 o 
  11   5  11       13.15        4.79      6.19 o 
  13   5  11      298.95      296.44     26.62 o 
 -18   6  11       51.33       75.92     11.01 o 
 -16   6  11       40.05       28.75      4.25 o 
 -14   6  11      207.34      260.91     11.16 o 
 -12   6  11      215.50      231.77      9.78 o 
 -10   6  11      255.47      282.76     15.52 o 
  -8   6  11      179.99      176.43     10.64 o 
  -6   6  11       61.68       72.78      4.99 o 
  -4   6  11      137.48      171.59     11.11 o 
  -2   6  11      261.81      302.94      9.50 o 
   0   6  11     1046.23     1094.20     52.59 o 
   2   6  11       16.20       25.60      3.95 o 
   4   6  11       22.85       12.06      4.38 o 
   6   6  11      142.29      133.84      4.90 o 
   8   6  11      136.59      147.24      9.05 o 
  10   6  11       78.71       80.67      6.38 o 
 -13   7  11      213.59      273.20     10.18 o 
 -11   7  11      322.93      308.34     14.04 o 
  -9   7  11        0.64       -4.93      4.93 o 
  -7   7  11        7.61       20.28      4.46 o 
  -5   7  11      215.19      201.42      5.74 o 
  -3   7  11      309.56      328.31     22.66 o 
  -1   7  11      382.29      383.55     16.81 o 
   1   7  11      202.47      213.80     11.07 o 
   3   7  11        2.47        3.55      5.20 o 
   5   7  11       84.20       76.63      5.15 o 
   7   7  11       94.93       97.73      5.20 o 
  -4   8  11       13.08       19.12      4.12 o 
  -2   8  11      223.67      223.93     13.49 o 
 -24   0  12        1.24        6.26      8.57 o 
 -22   0  12      179.06      144.85      8.57 o 
 -20   0  12      627.51      548.74     17.39 o 
 -18   0  12       14.96       -1.16     11.82 o 
 -16   0  12     1277.33     1393.93     40.86 o 
 -14   0  12     1495.64     1599.77     44.59 o 
 -12   0  12     8192.67     9639.21    118.84 o 
 -10   0  12     1893.65     2027.73     52.30 o 
  -8   0  12     4463.31     5287.00    324.54 o 
  -6   0  12     7675.89     9239.05    571.52 o 
  -4   0  12       20.91       33.97      4.42 o 
  -2   0  12        2.09        7.26     10.19 o 
   0   0  12       14.84        7.47      3.91 o 
   2   0  12        1.34       -5.08      9.13 o 
   4   0  12      773.42     1438.57    608.96 o 
   6   0  12        2.39       11.07      6.02 o 
   8   0  12        7.15        1.64      8.60 o 
  10   0  12        8.96        3.89      8.83 o 
  12   0  12       11.04      -11.12     12.05 o 
  14   0  12      282.29      307.36     10.89 o 
  16   0  12      716.47      707.36     21.34 o 
 -23   1  12     1279.70     1257.13    132.62 o 
 -21   1  12      146.20      139.25      5.79 o 
 -19   1  12        3.76        5.95      8.94 o 
 -17   1  12       39.20       41.94      5.27 o 
 -15   1  12     3653.26     3329.54     53.84 o 
 -13   1  12      153.41      181.11     17.15 o 
 -11   1  12        3.86       10.39     11.19 o 
  -9   1  12      722.72      766.11     36.18 o 
  -7   1  12     3231.93     3584.12     98.90 o 
  -5   1  12      210.64      191.31      7.49 o 
  -3   1  12      742.74      649.37    116.19 o 
  -1   1  12       62.62       36.46      5.05 o 
   1   1  12      599.27      293.03     94.90 o 
   3   1  12        6.51       67.86     32.13 o 
   5   1  12     2736.02     2549.92    221.92 o 
   7   1  12      108.84      101.83     13.28 o 
   9   1  12       73.70       56.23      6.26 o 
  11   1  12      194.75      176.46     18.33 o 
  13   1  12      842.86      776.20     16.49 o 
  15   1  12      467.38      466.74      9.75 o 
  17   1  12       22.74       15.81      8.46 o 
 -24   2  12       13.86       16.34      3.52 o 
 -22   2  12      100.83       94.98      4.67 o 
 -20   2  12      246.21      226.76     23.29 o 
 -18   2  12       48.37       53.66      5.47 o 
 -16   2  12       12.97       -2.62     21.20 o 
 -14   2  12     2079.29     2080.14    175.75 o 
 -12   2  12     2889.58     3395.47    208.23 o 
 -10   2  12       48.83       47.95     17.64 o 
  -8   2  12        0.01       -5.19      7.54 o 
  -6   2  12     5349.28     6123.35    147.58 o 
  -4   2  12     3582.63     3759.55     96.36 o 
  -2   2  12      640.93      575.91    107.82 o 
   0   2  12       11.11      132.65     66.05 o 
   2   2  12     1937.73     1647.28    304.37 o 
   4   2  12     1382.91     1289.21    102.23 o 
   6   2  12      416.21      431.24     40.16 o 
   8   2  12        2.50        1.88      5.16 o 
  10   2  12      504.63      450.33     43.66 o 
  12   2  12       54.32       46.12      3.87 o 
  14   2  12      628.13      618.42     14.61 o 
  16   2  12       56.80       62.56      3.85 o 
 -23   3  12       91.48      102.24      6.95 o 
 -21   3  12       81.23       81.30      4.58 o 
 -19   3  12        0.86       25.76     20.16 o 
 -17   3  12      341.65      411.36     38.13 o 
 -15   3  12      530.55      625.80     86.61 o 
 -13   3  12       42.63        2.95     11.12 o 
 -11   3  12     1304.34     1532.56     49.70 o 
  -9   3  12     5034.59     5545.57    201.33 o 
  -7   3  12      578.72      588.63     21.06 o 
  -5   3  12      128.82     1293.04   1291.89 o 
  -3   3  12     4559.68     4837.61    130.87 o 
  -1   3  12       11.74       -2.46      8.44 o 
   1   3  12        4.17       12.49      5.99 o 
   3   3  12     1196.22     1087.95     73.14 o 
   5   3  12       60.92       78.54      5.62 o 
   7   3  12      355.91      372.47     41.89 o 
   9   3  12     1249.27     1325.07     92.01 o 
  11   3  12      624.32      588.96     56.88 o 
  13   3  12      672.41      652.49     66.00 o 
  15   3  12        5.96        3.63      3.73 o 
 -20   4  12       17.98       25.55      5.68 o 
 -18   4  12      146.65      177.91     17.26 o 
 -16   4  12        3.03       -8.75      8.75 o 
 -14   4  12       45.54       60.24      7.41 o 
 -12   4  12        3.16        0.97      7.31 o 
 -10   4  12      339.48      383.09     19.53 o 
  -8   4  12      400.07      374.18      8.46 o 
  -6   4  12       81.77       67.20      5.28 o 
  -4   4  12     1758.24     1863.80    344.97 o 
  -2   4  12      238.89      186.52     34.32 o 
   0   4  12      294.67      364.52     26.09 o 
   2   4  12      791.72      803.26     49.58 o 
   4   4  12      730.35      642.42     32.77 o 
   6   4  12      279.49      280.72     18.07 o 
   8   4  12        3.55        3.48      4.28 o 
  10   4  12       80.04       81.10      6.55 o 
  12   4  12        0.71        4.40      3.98 o 
  14   4  12       59.63       45.42      6.50 o 
 -19   5  12        2.15        3.83      4.01 o 
 -17   5  12        6.15        4.57      7.68 o 
 -15   5  12      223.43      238.48      9.97 o 
 -13   5  12        1.22       10.35      4.34 o 
 -11   5  12       48.30       56.53      5.90 o 
  -9   5  12      135.79      157.25      5.97 o 
  -7   5  12      638.52      835.17     52.47 o 
  -5   5  12      332.65      335.52     15.88 o 
  -3   5  12      165.00      193.07     61.99 o 
  -1   5  12        3.88       12.79      5.38 o 
   1   5  12      857.96      879.75     47.42 o 
   3   5  12       62.35       59.49      4.01 o 
   5   5  12      247.04      245.64     13.75 o 
   7   5  12       57.47       51.58      3.88 o 
   9   5  12       23.49       28.92      3.54 o 
  11   5  12       14.21       11.72      3.24 o 
 -16   6  12       68.55       63.00      4.75 o 
 -14   6  12        0.04       -3.71      6.99 o 
 -12   6  12        3.94       -2.69      6.95 o 
 -10   6  12        0.60        1.84      5.48 o 
  -8   6  12       10.36       23.98      4.67 o 
  -6   6  12        8.30        7.23      6.19 o 
  -4   6  12      257.12      216.66     56.67 o 
  -2   6  12       27.44       17.16      5.32 o 
   0   6  12        1.33       38.18      6.44 o 
   2   6  12      340.49      346.49     18.99 o 
   4   6  12       41.98       37.37      3.40 o 
   6   6  12       33.20       48.78      3.48 o 
   8   6  12      107.44      126.71      4.82 o 
 -11   7  12       17.36        9.38      3.47 o 
  -9   7  12        0.42        1.60      4.86 o 
  -7   7  12      234.37      261.98     13.56 o 
  -5   7  12       10.26       10.45      3.82 o 
  -3   7  12       29.11       22.15      3.29 o 
  -1   7  12       43.82       44.38      3.21 o 
   1   7  12        1.02        2.39      4.29 o 
   3   7  12       54.87       50.25      3.44 o 
   5   7  12       39.81       30.81      2.81 o 
 -23   1  13       19.21       38.70      4.10 o 
 -21   1  13       61.80       96.22      8.23 o 
 -19   1  13      117.88       74.08      5.62 o 
 -17   1  13        1.44       -0.32      9.28 o 
 -15   1  13        0.37        6.39     23.86 o 
 -13   1  13       13.01       -2.40     10.39 o 
 -11   1  13        7.79       17.64      7.50 o 
  -9   1  13      212.57      209.10      8.26 o 
  -7   1  13       82.10       75.10     11.71 o 
  -5   1  13       30.28       19.57      4.52 o 
  -3   1  13      999.66      825.50    147.78 o 
  -1   1  13        9.94       18.04      4.72 o 
   1   1  13      952.71      995.91    130.29 o 
   3   1  13      119.54       80.07     15.29 o 
   5   1  13     1173.84     1006.74     73.04 o 
   7   1  13       46.32       44.82      3.49 o 
   9   1  13        2.63        9.06      4.51 o 
  11   1  13      529.63      470.03     69.03 o 
  13   1  13        4.24       13.02      4.54 o 
  15   1  13       59.50       53.45      8.23 o 
 -22   2  13        0.06        0.09      4.77 o 
 -20   2  13      127.03      169.80     15.41 o 
 -18   2  13        0.63       -6.34      8.50 o 
 -16   2  13      401.82      500.77     28.86 o 
 -14   2  13       32.71       27.30      7.76 o 
 -12   2  13     1969.09     2403.69     40.92 o 
 -10   2  13        5.41       25.82      8.71 o 
  -8   2  13      535.12      711.73     24.72 o 
  -6   2  13      955.97     1295.56     38.96 o 
  -4   2  13      699.73      545.61     57.13 o 
  -2   2  13      484.54      591.24     17.34 o 
   0   2  13     1290.13     1340.83    246.98 o 
   2   2  13       93.85       89.41     23.88 o 
   4   2  13      970.98      962.83     75.70 o 
   6   2  13       18.28       33.44      4.94 o 
   8   2  13       32.60       45.33      9.87 o 
  10   2  13       98.83      128.47     11.34 o 
  12   2  13       11.87       -1.97      6.55 o 
  14   2  13       10.94        5.07      6.03 o 
 -21   3  13       20.67       15.27      6.95 o 
 -19   3  13      221.25      205.45      6.04 o 
 -17   3  13       90.72       94.15      5.97 o 
 -15   3  13      424.39      442.51     20.29 o 
 -13   3  13      116.52       86.58      6.46 o 
 -11   3  13      106.32       90.68      5.46 o 
  -9   3  13        1.97        1.49      9.72 o 
  -7   3  13        8.21       34.82      4.84 o 
  -5   3  13        1.00       30.67     10.10 o 
  -3   3  13      140.03      111.06     21.81 o 
  -1   3  13       23.49        8.22      5.14 o 
   1   3  13      260.57      279.60     14.92 o 
   3   3  13      538.61      506.71    103.15 o 
   5   3  13      392.82      424.28     30.38 o 
   7   3  13      257.86      186.68     14.05 o 
   9   3  13      621.59      563.05     47.47 o 
  11   3  13       39.32       28.44      9.38 o 
  13   3  13      176.15      124.38     11.71 o 
 -20   4  13        6.48        1.54      6.40 o 
 -18   4  13      131.28      159.64      8.11 o 
 -16   4  13      278.27      319.62     18.31 o 
 -14   4  13      313.80      338.40      8.48 o 
 -12   4  13      301.93      319.79     12.70 o 
 -10   4  13       18.11       35.74      7.74 o 
  -8   4  13      925.62      986.35     43.31 o 
  -6   4  13      361.00      417.76     16.44 o 
  -4   4  13      849.22      910.93     39.97 o 
  -2   4  13     1369.41     1345.97    243.93 o 
   0   4  13     3306.49     3145.79    115.90 o 
   2   4  13     1464.71     1513.69     67.11 o 
   4   4  13      260.65      210.24     10.07 o 
   6   4  13      107.21       69.67      3.98 o 
   8   4  13      423.45      437.15     27.57 o 
  10   4  13      202.84      179.17      9.01 o 
  12   4  13       13.24        7.39      4.58 o 
 -17   5  13       40.06       49.46     13.21 o 
 -15   5  13      892.02     1075.68     92.71 o 
 -13   5  13      512.67      491.92     25.23 o 
 -11   5  13        2.51        1.28      5.17 o 
  -9   5  13      354.40      487.32     18.24 o 
  -7   5  13      880.47      915.11     58.95 o 
  -5   5  13       46.63       74.69      5.00 o 
  -3   5  13      184.19      195.65      7.43 o 
  -1   5  13      856.33      894.00     39.08 o 
   1   5  13      246.74      215.64     12.58 o 
   3   5  13        2.17        7.60      3.83 o 
   5   5  13        5.21        7.30      4.31 o 
   7   5  13      146.78      148.33      6.88 o 
   9   5  13      179.47      186.98     15.83 o 
 -14   6  13      261.09      343.77     12.67 o 
 -12   6  13       64.75       66.00      4.38 o 
 -10   6  13      153.35      184.39     10.83 o 
  -8   6  13      342.04      391.26     16.95 o 
  -6   6  13       84.95       89.64      4.40 o 
  -4   6  13       15.85       18.32     10.54 o 
  -2   6  13       92.70       86.17      3.78 o 
   0   6  13      398.72      390.55     19.71 o 
   2   6  13       39.86       45.32      4.72 o 
   4   6  13      169.07      162.44     12.88 o 
   6   6  13       82.48       81.15      4.05 o 
  -9   7  13      151.62      155.96     13.39 o 
  -7   7  13      282.86      287.22     12.35 o 
  -5   7  13        2.68        0.15      4.69 o 
  -3   7  13       73.15       67.40      3.60 o 
  -1   7  13      207.34      188.79      9.47 o 
   1   7  13      402.81      309.16     18.33 o 
 -22   0  14       25.74       25.72      5.56 o 
 -20   0  14      671.99      814.90     23.20 o 
 -18   0  14       44.79       56.77      8.11 o 
 -16   0  14     2531.20     2980.65     60.49 o 
 -14   0  14      104.92      153.63     10.66 o 
 -12   0  14       18.96       27.34      7.18 o 
 -10   0  14     2308.01     2750.98     59.30 o 
  -8   0  14     2901.37     2787.19    130.02 o 
  -6   0  14      628.57      543.47     21.34 o 
  -4   0  14     1302.21     1305.29     67.33 o 
  -2   0  14       11.19       10.54     10.16 o 
   0   0  14     3409.73     3607.81    225.07 o 
   2   0  14      123.92      126.28     16.34 o 
   4   0  14      328.24      375.20     48.79 o 
   6   0  14        6.12       36.95      4.42 o 
   8   0  14       14.77       26.41      8.11 o 
  10   0  14       49.52       79.86     25.49 o 
  12   0  14       30.96       43.56      6.02 o 
  14   0  14       62.41       73.45      5.33 o 
 -21   1  14       94.40       80.65      4.75 o 
 -19   1  14     1222.54     1204.76     24.40 o 
 -17   1  14     1142.77     1348.90     27.06 o 
 -15   1  14       68.02       95.30      6.80 o 
 -13   1  14       27.64       30.75      4.91 o 
 -11   1  14     1304.28     1371.89     26.47 o 
  -9   1  14     3289.92     3677.42    122.50 o 
  -7   1  14     2239.94     2500.15     64.07 o 
  -5   1  14      361.41      392.34     14.19 o 
  -3   1  14     3547.23     3778.60     76.09 o 
  -1   1  14       77.59       87.68      9.67 o 
   1   1  14      487.68      471.40     25.17 o 
   3   1  14        6.01       -6.92      6.92 o 
   5   1  14        4.98       10.04      8.03 o 
   7   1  14       10.18        4.34      4.44 o 
   9   1  14        1.41       -5.21      5.62 o 
  11   1  14      754.05      705.08     95.57 o 
  13   1  14       77.88       95.81      4.18 o 
 -22   2  14       58.68       59.66      4.75 o 
 -20   2  14      321.73      411.96     20.75 o 
 -18   2  14       40.91       33.14      4.45 o 
 -16   2  14      164.16      233.09      7.24 o 
 -14   2  14       11.61        9.12     10.05 o 
 -12   2  14       25.87       23.49      5.77 o 
 -10   2  14      101.68      129.44      5.95 o 
  -8   2  14     4386.82     4919.34    117.43 o 
  -6   2  14      549.17      579.81      9.91 o 
  -4   2  14      506.10      497.30     15.88 o 
  -2   2  14     2057.49     2212.03     76.64 o 
   0   2  14     3302.41     3143.04    128.54 o 
   2   2  14        0.12        7.66      5.48 o 
   4   2  14       69.61       59.70      4.06 o 
   6   2  14      180.23      146.99     10.27 o 
   8   2  14       57.25       63.86      6.89 o 
  10   2  14      161.81      142.13      7.63 o 
  12   2  14       26.76       36.65      4.05 o 
  14   2  14       35.13       37.42      3.11 o 
 -21   3  14       78.43      126.48      4.98 o 
 -19   3  14      310.01      395.17     26.08 o 
 -17   3  14      138.37      108.26      5.51 o 
 -15   3  14       24.23       23.25      4.84 o 
 -13   3  14      111.48       85.11      8.23 o 
 -11   3  14      126.08      123.47      7.53 o 
  -9   3  14      804.75      963.73     17.98 o 
  -7   3  14       19.11       23.64     15.95 o 
  -5   3  14      153.50      210.29      5.46 o 
  -3   3  14        3.40       -0.89      4.28 o 
  -1   3  14      492.98      432.67     22.86 o 
   1   3  14      380.22      344.09     11.04 o 
   3   3  14      955.33     1010.29     61.83 o 
   5   3  14      150.37      164.61     12.35 o 
   7   3  14       40.96       34.13      4.00 o 
   9   3  14      161.11      180.21     13.90 o 
  11   3  14       31.29       32.23      3.77 o 
 -18   4  14       10.15       15.29      4.44 o 
 -16   4  14       64.66       68.38      4.78 o 
 -14   4  14       13.71        8.17     12.74 o 
 -12   4  14      148.94      203.54      8.89 o 
 -10   4  14        5.61        4.86      5.90 o 
  -8   4  14      227.41      336.17     16.63 o 
  -6   4  14      377.31      515.70     21.66 o 
  -4   4  14        8.40       14.65      5.93 o 
  -2   4  14        0.94       -3.31      6.99 o 
   0   4  14      229.78      180.91      7.26 o 
   2   4  14      408.81      459.85     20.71 o 
   4   4  14       64.87       63.33      3.55 o 
   6   4  14        5.36        1.14      5.54 o 
   8   4  14      295.27      310.00     19.87 o 
  10   4  14       21.35       15.67      5.43 o 
 -15   5  14       73.84      104.88      4.92 o 
 -13   5  14       22.58        4.31      4.71 o 
 -11   5  14       39.52       68.16      4.54 o 
  -9   5  14      119.78      109.22      9.43 o 
  -7   5  14       62.39       54.10      5.92 o 
  -5   5  14       18.97        9.26      4.49 o 
  -3   5  14      183.27      186.34      7.06 o 
  -1   5  14       10.32       14.50      6.89 o 
   1   5  14      398.79      343.73     17.03 o 
   3   5  14        0.18       -2.83      6.40 o 
   5   5  14        7.46       11.16      3.35 o 
   7   5  14      444.02      381.18     27.32 o 
 -12   6  14       59.98       77.34      5.29 o 
 -10   6  14       52.25       50.75      4.59 o 
  -8   6  14        8.87       15.33      5.41 o 
  -6   6  14       13.17        5.74      5.94 o 
  -4   6  14       48.73       61.04      6.74 o 
  -2   6  14      101.31      113.87      4.31 o 
   0   6  14       29.45       16.07      2.90 o 
   2   6  14       81.30       80.27      5.72 o 
   4   6  14       10.40       16.45      3.34 o 
 -21   1  15      113.32      157.71     12.05 o 
 -19   1  15       32.61       35.79      3.92 o 
 -17   1  15        0.83       -9.50      9.50 o 
 -15   1  15      229.41      278.60      7.53 o 
 -13   1  15       82.87       58.95      5.47 o 
 -11   1  15      226.36      173.84      6.79 o 
  -9   1  15        1.79       -8.79      9.01 o 
  -7   1  15      297.36      238.69      6.96 o 
  -5   1  15       39.96       17.19      4.74 o 
  -3   1  15      204.06      195.59     10.54 o 
  -1   1  15      114.80       92.50      4.53 o 
   1   1  15       75.14       81.27      4.37 o 
   3   1  15      369.58      350.05     21.68 o 
   5   1  15        3.42        7.12      3.19 o 
   7   1  15      291.29      233.02     21.55 o 
   9   1  15       94.55       77.53      6.52 o 
  11   1  15      198.38      162.68     13.06 o 
 -20   2  15       94.95      100.33      4.49 o 
 -18   2  15        4.24        9.97      5.10 o 
 -16   2  15       31.00       30.05      6.14 o 
 -14   2  15      305.28      449.45      9.50 o 
 -12   2  15       47.13       36.14      6.49 o 
 -10   2  15        3.61       -9.71     12.99 o 
  -8   2  15        3.77        8.04      7.57 o 
  -6   2  15      117.43      144.98      8.53 o 
  -4   2  15        4.02       11.13      4.14 o 
  -2   2  15       35.00       44.90      3.89 o 
   0   2  15      966.97     1097.37     35.40 o 
   2   2  15      391.48      292.03     14.72 o 
   4   2  15       22.36       18.09      4.62 o 
   6   2  15      408.33      423.77     41.29 o 
   8   2  15       71.40       56.35      4.16 o 
  10   2  15      109.72      106.18     11.73 o 
  12   2  15      158.32      132.74     12.91 o 
 -19   3  15        0.39       -6.06      6.60 o 
 -17   3  15      204.33      179.24      5.40 o 
 -15   3  15      173.96      172.82      5.98 o 
 -13   3  15      201.37      218.34      6.72 o 
 -11   3  15      100.75       98.46      5.47 o 
  -9   3  15      142.09      157.46      8.77 o 
  -7   3  15      270.55      296.43      6.68 o 
  -5   3  15      342.57      308.37      6.99 o 
  -3   3  15       14.34       37.35      4.05 o 
  -1   3  15        5.57       -5.00      5.00 o 
   1   3  15        7.70       -6.15      6.15 o 
   3   3  15      117.78       61.66      3.56 o 
   5   3  15       97.89       78.47      6.22 o 
   7   3  15       11.25       15.79      4.78 o 
   9   3  15       32.62       25.97      4.70 o 
 -16   4  15       66.50       82.00     17.15 o 
 -14   4  15       52.83       54.99      4.49 o 
 -12   4  15      739.61      821.70     39.15 o 
 -10   4  15        0.07        4.00      6.40 o 
  -8   4  15      191.75      239.65      5.88 o 
  -6   4  15      538.66      637.73     18.81 o 
  -4   4  15      327.48      282.00     17.33 o 
  -2   4  15      421.80      497.08     17.44 o 
   0   4  15       40.40       27.41      4.45 o 
   2   4  15        0.29        3.80      5.54 o 
   4   4  15      801.14      745.32     29.98 o 
   6   4  15      582.76      460.60     34.41 o 
   8   4  15       27.82       29.14      4.19 o 
 -13   5  15      372.60      478.60     16.49 o 
 -11   5  15      119.43      114.23      4.37 o 
  -9   5  15      338.37      326.45     15.67 o 
  -7   5  15       67.68       87.98      9.43 o 
  -5   5  15      349.35      393.63     25.19 o 
  -3   5  15      676.45      649.11     21.23 o 
  -1   5  15      133.53      137.65      6.96 o 
   1   5  15       78.05       60.78      3.09 o 
   3   5  15      117.90      111.97      6.39 o 
   5   5  15      276.65      253.98     13.12 o 
  -8   6  15        5.89       13.55      5.38 o 
  -6   6  15      225.79      223.47     12.78 o 
  -4   6  15      365.43      354.36     16.98 o 
  -2   6  15       70.53       71.22      3.11 o 
   0   6  15        9.62        8.46      3.04 o 
 -20   0  16       64.60       60.01      5.56 o 
 -18   0  16      130.41      158.51      7.65 o 
 -16   0  16     1026.77     1067.71     31.80 o 
 -14   0  16      322.13      421.89     12.98 o 
 -12   0  16      385.73      392.26     12.29 o 
 -10   0  16        1.34       -0.93     12.74 o 
  -8   0  16     1011.81     1173.44     29.36 o 
  -6   0  16       92.93      112.23     12.05 o 
  -4   0  16      972.81     1148.58     22.64 o 
  -2   0  16        2.17       -5.64      8.66 o 
   0   0  16      411.45      288.13     18.43 o 
   2   0  16        6.50       43.55      7.65 o 
   4   0  16      406.74      345.53     54.02 o 
   6   0  16      377.90      358.10     62.48 o 
   8   0  16        3.80       -6.79      6.79 o 
  10   0  16        0.71        0.50      7.53 o 
 -19   1  16      455.11      561.97     28.64 o 
 -17   1  16       99.01      107.53      4.74 o 
 -15   1  16      432.51      522.98     11.15 o 
 -13   1  16     1565.31     1587.38     28.58 o 
 -11   1  16        3.39        3.78      7.99 o 
  -9   1  16      627.40      646.50     14.24 o 
  -7   1  16      147.25      143.49      5.55 o 
  -5   1  16      860.33      882.51     27.56 o 
  -3   1  16       97.82       82.84      4.00 o 
  -1   1  16      561.09      543.37     19.92 o 
   1   1  16      982.36      900.99     51.08 o 
   3   1  16      345.14      398.34     31.62 o 
   5   1  16        7.14        6.56      4.06 o 
   7   1  16       88.52       86.49      7.54 o 
   9   1  16      144.49      135.42     14.32 o 
 -18   2  16        9.13        7.79      7.30 o 
 -16   2  16     1541.04     1726.72     46.59 o 
 -14   2  16       98.86      104.62      5.54 o 
 -12   2  16      266.01      301.04      8.34 o 
 -10   2  16      222.55      254.79      5.97 o 
  -8   2  16      185.16      167.66      5.33 o 
  -6   2  16      119.39      121.79      5.65 o 
  -4   2  16      202.51      208.65      6.47 o 
  -2   2  16      273.06      288.12      9.64 o 
   0   2  16      510.08      476.00     17.17 o 
   2   2  16      172.40      159.10      8.50 o 
   4   2  16     1175.21     1099.30     69.40 o 
   6   2  16      334.05      283.45     22.22 o 
   8   2  16       56.01       43.80      5.22 o 
  10   2  16       80.47       64.58      3.02 o 
 -17   3  16       55.70       92.73      4.52 o 
 -15   3  16       98.66       78.16      5.68 o 
 -13   3  16      270.05      353.00     27.00 o 
 -11   3  16        5.21       23.83      8.35 o 
  -9   3  16      237.25      226.21      7.81 o 
  -7   3  16       60.86       49.55      4.27 o 
  -5   3  16      240.90      236.54      7.43 o 
  -3   3  16        5.68        5.43      4.38 o 
  -1   3  16      259.22      261.63      7.18 o 
   1   3  16      129.82      127.89      7.99 o 
   3   3  16       10.07        0.75      5.47 o 
   5   3  16      517.34      453.75     27.82 o 
   7   3  16       49.54       34.86      3.14 o 
 -14   4  16        0.31        1.37      6.49 o 
 -12   4  16       82.32      110.68      4.01 o 
 -10   4  16        2.49        5.68      4.44 o 
  -8   4  16      190.94      164.16      8.87 o 
  -6   4  16       35.85       50.70      3.52 o 
  -4   4  16        2.83        2.99      3.93 o 
  -2   4  16       25.50       38.90      3.28 o 
   0   4  16      154.90      149.61      7.09 o 
   2   4  16       82.76       73.97      6.99 o 
   4   4  16      145.61      145.71      8.56 o 
   6   4  16       27.50       26.63      2.22 o 
 -11   5  16       51.52       49.58      4.64 o 
  -9   5  16      143.01      162.63      6.82 o 
  -7   5  16        3.27       -3.55      5.22 o 
  -5   5  16       97.00       76.32      5.22 o 
  -3   5  16        4.53        2.48      3.48 o 
  -1   5  16        0.23       -0.33      3.26 o 
   1   5  16       17.41        8.13      2.55 o 
 -17   1  17      206.21      170.20      5.00 o 
 -15   1  17       65.67      109.12      4.83 o 
 -13   1  17       11.78        5.74      7.55 o 
 -11   1  17      148.36      121.70      5.21 o 
  -9   1  17       94.35      122.19      4.28 o 
  -7   1  17       68.52       81.25      3.39 o 
  -5   1  17      225.54      198.48      5.89 o 
  -3   1  17        2.16        7.98      3.70 o 
  -1   1  17       50.87       41.70      3.48 o 
   1   1  17       43.21       34.07      5.85 o 
   3   1  17      194.48      150.02     10.27 o 
   5   1  17       38.53       32.77      3.75 o 
   7   1  17       52.71       46.90      3.65 o 
 -16   2  17        5.79       -2.01      6.05 o 
 -14   2  17       36.63       54.20      5.10 o 
 -12   2  17       61.86       74.55      6.14 o 
 -10   2  17       47.16       43.44      3.47 o 
  -8   2  17      124.42      157.85      4.59 o 
  -6   2  17      228.28      252.97      5.09 o 
  -4   2  17        0.13        9.19      3.54 o 
  -2   2  17        7.73       17.91      4.70 o 
   0   2  17       50.93       67.97      3.30 o 
   2   2  17       32.12       40.01      4.38 o 
   4   2  17       58.09       37.93      4.82 o 
   6   2  17      455.96      353.63     34.28 o 
 -15   3  17        2.65       -3.58      5.32 o 
 -13   3  17       11.47       16.36      3.33 o 
 -11   3  17       24.25       12.00      4.41 o 
  -9   3  17      356.26      323.27      8.23 o 
  -7   3  17       86.84       60.51      3.75 o 
  -5   3  17      113.69       87.43      4.50 o 
  -3   3  17      205.54      175.62      3.97 o 
  -1   3  17       89.16      100.12      7.36 o 
   1   3  17      266.03      222.30      9.94 o 
   3   3  17        7.84        8.67      5.05 o 
   5   3  17        2.76        5.03      2.21 o 
 -12   4  17       34.80       52.69      2.75 o 
 -10   4  17      124.05      154.81     10.32 o 
  -8   4  17       98.04       72.46      4.00 o 
  -6   4  17       18.78       30.32      2.99 o 
  -4   4  17       24.81       35.13      3.05 o 
  -2   4  17       53.50       49.87      2.51 o 
   0   4  17      494.04      474.56     21.69 o 
   2   4  17      199.87      134.24      3.21 o 
 -16   0  18      427.93      537.09     15.77 o 
 -14   0  18       39.76       28.96      5.10 o 
 -12   0  18      794.46      837.18     25.29 o 
 -10   0  18        4.70       12.28      5.10 o 
  -8   0  18        5.36       22.57      3.66 o 
  -6   0  18        0.05       -6.83      6.83 o 
  -4   0  18      157.63      100.76      4.82 o 
  -2   0  18      594.90      651.63     41.98 o 
   0   0  18       24.26       20.21      4.87 o 
   2   0  18      580.34      514.67     37.46 o 
   4   0  18      158.82      188.20     30.24 o 
 -15   1  18      218.24      227.11      5.07 o 
 -13   1  18      468.05      543.07     11.06 o 
 -11   1  18        2.13        1.89      6.47 o 
  -9   1  18       87.75      107.63      3.96 o 
  -7   1  18       38.96       33.35      2.84 o 
  -5   1  18       55.52       59.16      2.91 o 
  -3   1  18      247.01      231.22      4.24 o 
  -1   1  18      857.23      785.11     32.76 o 
   1   1  18       87.68       65.45      4.11 o 
   3   1  18        3.51        2.11      4.47 o 
   5   1  18      674.83      523.67     33.32 o 
 -14   2  18        0.48        0.89      3.43 o 
 -12   2  18      419.15      399.56     35.48 o 
 -10   2  18      187.96      193.01      4.28 o 
  -8   2  18        1.49       -2.22      5.78 o 
  -6   2  18       13.66       20.73      2.91 o 
  -4   2  18      380.00      404.35      8.83 o 
  -2   2  18      147.32      111.02      3.21 o 
   0   2  18        4.27        8.27      3.56 o 
   2   2  18      323.32      205.38     10.07 o 
   4   2  18       51.62       32.84      2.29 o 
 -11   3  18        0.41        0.46      3.92 o 
  -9   3  18        1.69        4.91      3.20 o 
  -7   3  18       10.30        7.76      3.96 o 
  -5   3  18        0.10        5.52      3.38 o 
  -3   3  18      130.96      114.09      3.02 o 
  -1   3  18       47.88       57.93      2.72 o 
   1   3  18      150.26      112.59      5.22 o 
 -11   1  19       92.55       74.60      3.68 o 
  -9   1  19        1.53        4.93      4.57 o 
  -7   1  19        0.06        3.85      2.57 o 
  -5   1  19      214.86      165.12      3.81 o 
  -3   1  19       25.33       12.51      2.86 o 
  -1   1  19        2.00        0.53      3.93 o 
   1   1  19      128.84      101.75      5.55 o 
  -8   2  19        3.87       18.72      5.56 o 
  -6   2  19      119.89      153.35      3.33 o 
  -4   2  19        0.18        2.56      3.81 o 
  -2   2  19       15.79       25.10      2.56 o 
                                                 
